# Supplementary material for: (1S,3S,8R,9S,11R)-10,10-Di­bromo-3,7,7,11-tetra­methyl­tetra­cyclo­[6.5.0.01,3.09,11]trideca­ne
Source: Acta Crystallogr Sect E Struct Rep Online. 2013 Jul 13;69(Pt 8):o1261. doi: 10.1107/S160053681301903X (PMC3793758; doi:10.1107/S160053681301903X)
Supplement: Supplementary file 1 [file e-69-o1261-sup1.cif]

##############################################################################
#                                                                            #
# This CIF contains the data in a paper accepted for publication in          #
# Acta Crystallographica Section E. It conforms to the requirements of       #
# Notes for Authors for Acta Crystallographica Section E, and has been       #
# peer reviewed under the auspices of the IUCr Commission on Journals.       #
#                                                                            #
# Full details of the Crystallographic Information File format               #
# are given in the paper "The Crystallographic Information File (CIF):       #
# a New Standard Archive File for Crystallography" by S. R. Hall, F. H.      #
# Allen and I. D. Brown [Acta Cryst. (1991), A47, 655-685].                  #
#                                                                            #
# The current version of the core CIF dictionary is obtainable from          #
# ftp://ftp.iucr.org/pub/cif_core.dic.                                       #
#                                                                            #
# Software is freely available for graphical display of the structure(s)     #
# in this CIF. For information consult the CIF software page                 #
# http://www.iucr.org/resources/cif/software.                                #
#                                                                            #
# This file may be used for bona fide research purposes within the           #
# scientific community so long as proper attribution is given to the journal # 
# article from which it was obtained.                                        #
#                                                                            #
##############################################################################
data_I
_audit_creation_method     SHELXL-97
_chemical_name_systematic
;\
(1<i>S</i>,3<i>S</i>,8<i>R</i>,9<i>S</i>,11<i>R</i>)-10,10-Dibromo-3,7,7,11-\
tetramethyltetracyclo[6.5.0.0^1,3^.0^9,11^]tridecane
;
_chemical_name_common     ?
_chemical_formula_moiety     'C17 H26 Br2'
_chemical_formula_sum     'C17 H26 Br2'
_chemical_formula_iupac     'C17 H26 Br2'
_chemical_formula_weight     390.20
_chemical_melting_point     ?
_symmetry_cell_setting     monoclinic
_symmetry_space_group_name_H-M     'P 21'
_symmetry_space_group_name_Hall     'P 2yb'
loop_
    _symmetry_equiv_pos_as_xyz
    'x, y, z'
    '-x, y+1/2, -z'
_cell_length_a     6.585(7)
_cell_length_b     29.05(3)
_cell_length_c     9.385(9)
_cell_angle_alpha     90.00
_cell_angle_beta     110.29(2)
_cell_angle_gamma     90.00
_cell_volume     1684(3)
_cell_formula_units_Z     4
_cell_measurement_reflns_used     5595
_cell_measurement_theta_min     2.3
_cell_measurement_theta_max     26.4
_cell_measurement_temperature     296(2)
_exptl_crystal_description     box
_exptl_crystal_colour     colourless
_exptl_crystal_size_max     0.20
_exptl_crystal_size_mid     0.15
_exptl_crystal_size_min     0.12
_exptl_crystal_density_diffrn     1.539
_exptl_crystal_density_meas     ?
_exptl_crystal_density_method     'not measured'
_exptl_crystal_F_000     792
_exptl_absorpt_coefficient_mu     4.800
_exptl_absorpt_correction_type     multi-scan
_exptl_absorpt_process_details     '(SADABS; Bruker, 2009)'
_exptl_absorpt_correction_T_min     0.423
_exptl_absorpt_correction_T_max     0.617
_exptl_special_details     ?
_diffrn_ambient_temperature     296(2)
_diffrn_radiation_type     MoK\a
_diffrn_radiation_wavelength     0.71073
_diffrn_radiation_source     'fine-focus sealed tube'
_diffrn_radiation_monochromator     graphite
_diffrn_measurement_device_type     'Bruker APEXII CCD'
_diffrn_measurement_method     '\w and \f'
_diffrn_detector_area_resol_mean     ?
_diffrn_reflns_number     11862
_diffrn_reflns_av_R_equivalents     0.0409
_diffrn_reflns_av_sigmaI/netI     0.0690
_diffrn_reflns_theta_min     2.31
_diffrn_reflns_theta_max     26.37
_diffrn_reflns_theta_full     26.37
_diffrn_measured_fraction_theta_max     0.961
_diffrn_measured_fraction_theta_full     0.961
_diffrn_reflns_limit_h_min     -8
_diffrn_reflns_limit_h_max     8
_diffrn_reflns_limit_k_min     -36
_diffrn_reflns_limit_k_max     28
_diffrn_reflns_limit_l_min     -11
_diffrn_reflns_limit_l_max     11
_refine_special_details
;
Refinement of <i>F</i>^2^ against all reflections. The weighted <i>R</i>-factor
<i>wR</i> and goodness of fit <i>S</i> are based on <i>F</i>^2^, conventional
<i>R</i>-factors <i>R</i> are based on <i>F</i>, with <i>F</i> set to zero for
negative <i>F</i>^2^. The threshold expression of <i>F</i>^2^ >
2\s(<i>F</i>^2^) is used only for calculating <i>R</i>-factors(gt) <i>etc</i>.
and is not relevant to the choice of reflections for refinement.
<i>R</i>-factors based on <i>F</i>^2^ are statistically about twice as large
as those based on <i>F</i>, and <i>R</i>- factors based on all data will be
even larger.
;
_reflns_number_total     5595
_reflns_number_gt     4255
_reflns_threshold_expression     I>2\s(I)
_refine_ls_structure_factor_coef     Fsqd
_refine_ls_matrix_type     full
_refine_ls_R_factor_all     0.0631
_refine_ls_R_factor_gt     0.0417
_refine_ls_wR_factor_gt     0.0880
_refine_ls_wR_factor_ref     0.0952
_refine_ls_goodness_of_fit_ref     1.099
_refine_ls_restrained_S_all     1.099
_refine_ls_number_reflns     5595
_refine_ls_number_parameters     352
_refine_ls_number_restraints     1
_refine_ls_hydrogen_treatment     constr
_refine_ls_weighting_scheme     calc
_refine_ls_weighting_details
         'calc w=1/[\s^2^(Fo^2^)+(0.0325P)^2^+0.0388P] where P=(Fo^2^+2Fc^2^)/3'
_atom_sites_solution_hydrogens     geom
_atom_sites_solution_primary     direct
_atom_sites_solution_secondary     difmap
_refine_ls_shift/su_max     0.000
_refine_ls_shift/su_mean     0.000
_refine_diff_density_max     0.566
_refine_diff_density_min     -0.342
_refine_ls_extinction_method     none
_refine_ls_abs_structure_details
                               'Flack & Bernardinelli (2000), 614 Friedel pairs'
_refine_ls_abs_structure_Flack     0.019(12)
loop_
    _atom_type_symbol
    _atom_type_description
    _atom_type_scat_dispersion_real
    _atom_type_scat_dispersion_imag
    _atom_type_scat_source
    'C' 'C' 0.0033 0.0016
                         'International Tables Vol C Tables 4.2.6.8 and 6.1.1.4'
    'H' 'H' 0.0000 0.0000
                         'International Tables Vol C Tables 4.2.6.8 and 6.1.1.4'
    'Cl' 'Cl' 0.1484 0.1585
                         'International Tables Vol C Tables 4.2.6.8 and 6.1.1.4'
_computing_data_collection     'APEX2 (Bruker, 2009)'
_computing_cell_refinement     'SAINT (Bruker, 2009)'
_computing_data_reduction     'SAINT (Bruker, 2009)'
_computing_structure_solution     'SHELXS97 (Sheldrick, 2008)'
_computing_structure_refinement     'SHELXL97 (Sheldrick, 2008)'
_computing_molecular_graphics     'ORTEP-3 for Windows (Farrugia, 2012)'
_computing_publication_material     'WinGX (Farrugia, 2012)'
loop_
    _atom_site_type_symbol
    _atom_site_label
    _atom_site_fract_x
    _atom_site_fract_y
    _atom_site_fract_z
    _atom_site_U_iso_or_equiv
    _atom_site_adp_type
    _atom_site_calc_flag
    _atom_site_refinement_flags
    _atom_site_occupancy
    _atom_site_symmetry_multiplicity
    _atom_site_disorder_assembly
    _atom_site_disorder_group
    C C1 0.4761(9) 0.1497(2) -0.2261(6) 0.0368(14) Uani d . 1 1 . .
    C C2 0.6203(13) 0.1079(3) -0.1740(8) 0.062(2) Uani d . 1 1 . .
    H H2A 0.7757 0.1128 -0.1346 0.074 Uiso calc R 1 1 . .
    H H2B 0.5695 0.0832 -0.1253 0.074 Uiso calc R 1 1 . .
    C C3 0.5052(12) 0.1153(2) -0.3396(7) 0.0525(17) Uani d . 1 1 . .
    C C4 0.6364(13) 0.1306(3) -0.4324(10) 0.074(3) Uani d . 1 1 . .
    H H4A 0.6741 0.1040 -0.4804 0.088 Uiso calc R 1 1 . .
    H H4B 0.7699 0.1444 -0.3658 0.088 Uiso calc R 1 1 . .
    C C5 0.5191(13) 0.1650(3) -0.5532(8) 0.067(2) Uani d . 1 1 . .
    H H5A 0.6255 0.1826 -0.5803 0.081 Uiso calc R 1 1 . .
    H H5B 0.4315 0.1483 -0.6430 0.081 Uiso calc R 1 1 . .
    C C6 0.3757(13) 0.1980(3) -0.5084(8) 0.061(2) Uani d . 1 1 . .
    H H6A 0.2586 0.1802 -0.4952 0.074 Uiso calc R 1 1 . .
    H H6B 0.3113 0.2186 -0.5933 0.074 Uiso calc R 1 1 . .
    C C7 0.4736(10) 0.2272(2) -0.3674(7) 0.0436(16) Uani d . 1 1 . .
    C C8 0.5756(9) 0.1969(2) -0.2176(6) 0.0302(13) Uani d . 1 1 . .
    H H8 0.7286 0.1923 -0.2040 0.036 Uiso calc R 1 1 . .
    C C9 0.5691(9) 0.2249(2) -0.0811(6) 0.0323(13) Uani d . 1 1 . .
    H H9 0.5674 0.2581 -0.1007 0.039 Uiso calc R 1 1 . .
    C C10 0.6687(10) 0.2146(2) 0.0815(7) 0.0403(15) Uani d . 1 1 . .
    C C11 0.4226(10) 0.2126(2) 0.0055(8) 0.0428(16) Uani d . 1 1 . .
    C C12 0.3200(10) 0.1654(3) -0.0218(8) 0.0513(18) Uani d . 1 1 . .
    H H12A 0.1867 0.1660 0.0003 0.062 Uiso calc R 1 1 . .
    H H12B 0.4171 0.1434 0.0463 0.062 Uiso calc R 1 1 . .
    C C13 0.2710(9) 0.1499(2) -0.1868(7) 0.0467(17) Uani d . 1 1 . .
    H H13A 0.2090 0.1192 -0.2005 0.056 Uiso calc R 1 1 . .
    H H13B 0.1658 0.1705 -0.2548 0.056 Uiso calc R 1 1 . .
    C C14 0.2810(12) 0.2499(3) 0.0397(9) 0.070(2) Uani d . 1 1 . .
    H H14A 0.1414 0.2502 -0.0392 0.104 Uiso calc R 1 1 . .
    H H14B 0.3488 0.2794 0.0442 0.104 Uiso calc R 1 1 . .
    H H14C 0.2644 0.2435 0.1353 0.104 Uiso calc R 1 1 . .
    C C15 0.2804(12) 0.2568(3) -0.3617(8) 0.070(2) Uani d . 1 1 . .
    H H15A 0.2147 0.2721 -0.4574 0.106 Uiso calc R 1 1 . .
    H H15B 0.3314 0.2793 -0.2823 0.106 Uiso calc R 1 1 . .
    H H15C 0.1756 0.2372 -0.3419 0.106 Uiso calc R 1 1 . .
    C C16 0.6498(15) 0.2587(3) -0.3829(10) 0.085(3) Uani d . 1 1 . .
    H H16A 0.7577 0.2406 -0.4042 0.128 Uiso calc R 1 1 . .
    H H16B 0.7154 0.2754 -0.2898 0.128 Uiso calc R 1 1 . .
    H H16C 0.5871 0.2801 -0.4644 0.128 Uiso calc R 1 1 . .
    C C17 0.3222(14) 0.0823(3) -0.4235(9) 0.075(2) Uani d . 1 1 . .
    H H17A 0.2141 0.0985 -0.5034 0.113 Uiso calc R 1 1 . .
    H H17B 0.2586 0.0700 -0.3537 0.113 Uiso calc R 1 1 . .
    H H17C 0.3792 0.0575 -0.4661 0.113 Uiso calc R 1 1 . .
    C C18 0.9410(9) 0.4778(2) 0.0423(6) 0.0364(14) Uani d . 1 1 . .
    C C19 0.8677(11) 0.5225(2) 0.0944(8) 0.0507(17) Uani d . 1 1 . .
    H H19A 0.7507 0.5207 0.1347 0.061 Uiso calc R 1 1 . .
    H H19B 0.9779 0.5452 0.1431 0.061 Uiso calc R 1 1 . .
    C C30 1.1803(10) 0.4724(3) 0.0799(8) 0.0533(18) Uani d . 1 1 . .
    H H30A 1.2428 0.5015 0.0664 0.064 Uiso calc R 1 1 . .
    H H30B 1.2077 0.4501 0.0117 0.064 Uiso calc R 1 1 . .
    C C29 1.2851(10) 0.4563(3) 0.2431(8) 0.059(2) Uani d . 1 1 . .
    H H29A 1.4386 0.4516 0.2640 0.071 Uiso calc R 1 1 . .
    H H29B 1.2698 0.4802 0.3107 0.071 Uiso calc R 1 1 . .
    C C28 1.1879(9) 0.4121(3) 0.2764(8) 0.0481(17) Uani d . 1 1 . .
    C C27 1.0195(9) 0.4153(2) 0.3516(7) 0.0426(15) Uani d . 1 1 . .
    C C26 0.9492(8) 0.4037(2) 0.1862(6) 0.0341(13) Uani d . 1 1 . .
    H H26 0.9168 0.3709 0.1676 0.041 Uiso calc R 1 1 . .
    C C25 0.8217(8) 0.4331(2) 0.0498(6) 0.0325(13) Uani d . 1 1 . .
    H H25 0.6855 0.4416 0.0633 0.039 Uiso calc R 1 1 . .
    C C24 0.7622(10) 0.4018(2) -0.0963(7) 0.0425(16) Uani d . 1 1 . .
    C C23 0.7287(12) 0.4304(3) -0.2444(8) 0.059(2) Uani d . 1 1 . .
    H H23A 0.8652 0.4452 -0.2338 0.071 Uiso calc R 1 1 . .
    H H23B 0.6980 0.4089 -0.3283 0.071 Uiso calc R 1 1 . .
    C C22 0.5528(13) 0.4673(3) -0.2892(8) 0.073(2) Uani d . 1 1 . .
    H H22A 0.4126 0.4526 -0.3141 0.088 Uiso calc R 1 1 . .
    H H22B 0.5562 0.4829 -0.3797 0.088 Uiso calc R 1 1 . .
    C C21 0.5771(12) 0.5033(3) -0.1642(9) 0.067(2) Uani d . 1 1 . .
    H H21A 0.5023 0.5312 -0.2103 0.080 Uiso calc R 1 1 . .
    H H21B 0.5085 0.4918 -0.0951 0.080 Uiso calc R 1 1 . .
    C C20 0.8121(12) 0.5148(3) -0.0742(8) 0.0542(18) Uani d . 1 1 . .
    C C31 0.9226(16) 0.5428(3) -0.1623(9) 0.083(3) Uani d . 1 1 . .
    H H31A 0.8482 0.5716 -0.1921 0.124 Uiso calc R 1 1 . .
    H H31B 0.9195 0.5261 -0.2512 0.124 Uiso calc R 1 1 . .
    H H31C 1.0701 0.5485 -0.0995 0.124 Uiso calc R 1 1 . .
    C C32 0.5532(11) 0.3758(3) -0.1142(9) 0.062(2) Uani d . 1 1 . .
    H H32A 0.5154 0.3567 -0.2031 0.093 Uiso calc R 1 1 . .
    H H32B 0.4388 0.3974 -0.1245 0.093 Uiso calc R 1 1 . .
    H H32C 0.5739 0.3569 -0.0263 0.093 Uiso calc R 1 1 . .
    C C33 0.9350(11) 0.3668(3) -0.0930(8) 0.065(2) Uani d . 1 1 . .
    H H33A 0.9501 0.3450 -0.0133 0.097 Uiso calc R 1 1 . .
    H H33B 1.0704 0.3824 -0.0748 0.097 Uiso calc R 1 1 . .
    H H33C 0.8939 0.3511 -0.1888 0.097 Uiso calc R 1 1 . .
    C C34 1.3466(12) 0.3709(4) 0.3125(9) 0.077(3) Uani d . 1 1 . .
    H H34A 1.4120 0.3687 0.2359 0.115 Uiso calc R 1 1 . .
    H H34B 1.2691 0.3431 0.3142 0.115 Uiso calc R 1 1 . .
    H H34C 1.4571 0.3755 0.4099 0.115 Uiso calc R 1 1 . .
    Br Br1 0.79397(12) 0.26543(3) 0.21731(8) 0.0588(2) Uani d . 1 1 . .
    Br Br2 0.83916(11) 0.16088(2) 0.16108(7) 0.0514(2) Uani d . 1 1 . .
    Br Br3 0.94881(11) 0.47197(3) 0.42705(8) 0.0555(2) Uani d . 1 1 . .
    Br Br4 0.99939(14) 0.36640(3) 0.48505(9) 0.0678(2) Uani d . 1 1 . .
loop_
    _atom_site_aniso_label
    _atom_site_aniso_U_11
    _atom_site_aniso_U_22
    _atom_site_aniso_U_33
    _atom_site_aniso_U_12
    _atom_site_aniso_U_13
    _atom_site_aniso_U_23
    C1 0.039(3) 0.041(4) 0.028(3) 0.004(3) 0.008(3) 0.002(3)
    C2 0.093(6) 0.036(4) 0.048(5) 0.018(4) 0.014(4) -0.005(3)
    C3 0.079(5) 0.039(4) 0.036(4) 0.001(4) 0.015(4) -0.009(3)
    C4 0.078(6) 0.078(7) 0.067(6) 0.000(5) 0.026(5) -0.036(5)
    C5 0.095(6) 0.083(6) 0.031(4) -0.018(5) 0.032(4) -0.008(4)
    C6 0.079(5) 0.069(6) 0.031(4) -0.011(4) 0.013(4) 0.004(4)
    C7 0.048(4) 0.048(4) 0.030(4) -0.006(3) 0.006(3) 0.004(3)
    C8 0.025(3) 0.042(4) 0.023(3) -0.003(2) 0.008(3) 0.002(3)
    C9 0.035(3) 0.030(3) 0.027(3) -0.005(2) 0.003(3) 0.005(3)
    C10 0.045(4) 0.043(4) 0.033(4) 0.001(3) 0.014(3) 0.004(3)
    C11 0.041(4) 0.046(4) 0.045(4) 0.009(3) 0.020(3) 0.001(3)
    C12 0.038(3) 0.070(5) 0.053(4) -0.012(3) 0.025(3) 0.005(4)
    C13 0.040(3) 0.049(4) 0.051(4) -0.013(3) 0.015(3) -0.004(3)
    C14 0.069(5) 0.077(6) 0.066(6) 0.015(4) 0.027(4) -0.026(4)
    C15 0.088(6) 0.062(6) 0.043(5) 0.026(4) -0.002(4) 0.011(4)
    C16 0.123(7) 0.069(6) 0.069(6) -0.039(5) 0.039(6) 0.014(5)
    C17 0.110(7) 0.052(5) 0.058(5) -0.022(5) 0.022(5) -0.024(4)
    C18 0.040(3) 0.034(4) 0.031(3) -0.010(3) 0.007(3) -0.004(3)
    C19 0.064(4) 0.041(4) 0.041(4) -0.003(3) 0.010(3) -0.007(3)
    C30 0.054(4) 0.058(4) 0.055(5) -0.020(4) 0.029(4) -0.007(4)
    C29 0.031(4) 0.084(6) 0.058(5) -0.010(3) 0.011(4) -0.017(4)
    C28 0.032(3) 0.058(5) 0.045(4) 0.011(3) 0.002(3) -0.001(3)
    C27 0.038(3) 0.052(4) 0.034(4) 0.002(3) 0.008(3) -0.004(3)
    C26 0.031(3) 0.037(4) 0.029(4) 0.002(2) 0.004(3) -0.002(3)
    C25 0.025(3) 0.040(4) 0.030(4) -0.001(2) 0.006(3) 0.001(3)
    C24 0.047(4) 0.050(4) 0.026(4) -0.010(3) 0.006(3) -0.007(3)
    C23 0.071(5) 0.070(6) 0.030(4) -0.013(4) 0.010(4) -0.010(4)
    C22 0.077(6) 0.085(7) 0.041(5) -0.006(5) 0.000(4) 0.016(5)
    C21 0.058(5) 0.083(6) 0.051(5) 0.014(4) 0.009(4) 0.032(5)
    C20 0.068(5) 0.045(5) 0.051(5) -0.011(4) 0.023(4) 0.003(3)
    C31 0.123(8) 0.061(6) 0.063(6) -0.013(5) 0.030(6) 0.015(5)
    C32 0.048(4) 0.063(6) 0.064(5) -0.023(4) 0.005(4) -0.008(4)
    C33 0.072(5) 0.065(5) 0.061(5) -0.002(4) 0.027(4) -0.020(4)
    C34 0.062(5) 0.104(7) 0.061(5) 0.048(5) 0.015(4) 0.018(5)
    Br1 0.0718(5) 0.0608(5) 0.0380(4) -0.0117(4) 0.0117(4) -0.0143(4)
    Br2 0.0515(4) 0.0618(5) 0.0357(4) 0.0123(3) 0.0083(3) 0.0071(3)
    Br3 0.0632(4) 0.0594(5) 0.0394(4) 0.0123(4) 0.0121(3) -0.0079(4)
    Br4 0.0893(5) 0.0676(6) 0.0441(5) 0.0164(4) 0.0202(4) 0.0179(4)
_geom_special_details
;
All s.u.'s (except the s.u. in the dihedral angle between two l.s. planes) are
estimated using the full covariance matrix. The cell s.u.'s are taken into
account individually in the estimation of s.u.'s in distances, angles and
torsion angles; correlations between s.u.'s in cell parameters are only used
when they are defined by crystal symmetry. An approximate (isotropic)
treatment of cell s.u.'s is used for estimating s.u.'s involving l.s. planes.
;
loop_
    _geom_bond_atom_site_label_1
    _geom_bond_atom_site_label_2
    _geom_bond_site_symmetry_2
    _geom_bond_distance
    _geom_bond_publ_flag
    C1 C8 . 1.510(8) ?
    C1 C2 . 1.516(9) ?
    C1 C13 . 1.519(8) ?
    C1 C3 . 1.520(8) ?
    C2 C3 . 1.490(10) ?
    C2 H2A . 0.9700 ?
    C2 H2B . 0.9700 ?
    C3 C4 . 1.492(10) ?
    C3 C17 . 1.528(10) ?
    C4 C5 . 1.507(12) ?
    C4 H4A . 0.9700 ?
    C4 H4B . 0.9700 ?
    C5 C6 . 1.504(11) ?
    C5 H5A . 0.9700 ?
    C5 H5B . 0.9700 ?
    C6 C7 . 1.516(10) ?
    C6 H6A . 0.9700 ?
    C6 H6B . 0.9700 ?
    C7 C16 . 1.524(9) ?
    C7 C15 . 1.551(10) ?
    C7 C8 . 1.596(9) ?
    C8 C9 . 1.531(8) ?
    C8 H8 . 0.9800 ?
    C9 C10 . 1.468(9) ?
    C9 C11 . 1.505(8) ?
    C9 H9 . 0.9800 ?
    C10 C11 . 1.529(9) ?
    C10 Br2 . 1.917(6) ?
    C10 Br1 . 1.938(7) ?
    C11 C12 . 1.512(10) ?
    C11 C14 . 1.534(9) ?
    C12 C13 . 1.536(9) ?
    C12 H12A . 0.9700 ?
    C12 H12B . 0.9700 ?
    C13 H13A . 0.9700 ?
    C13 H13B . 0.9700 ?
    C14 H14A . 0.9600 ?
    C14 H14B . 0.9600 ?
    C14 H14C . 0.9600 ?
    C15 H15A . 0.9600 ?
    C15 H15B . 0.9600 ?
    C15 H15C . 0.9600 ?
    C16 H16A . 0.9600 ?
    C16 H16B . 0.9600 ?
    C16 H16C . 0.9600 ?
    C17 H17A . 0.9600 ?
    C17 H17B . 0.9600 ?
    C17 H17C . 0.9600 ?
    C18 C30 . 1.499(9) ?
    C18 C19 . 1.522(9) ?
    C18 C25 . 1.533(8) ?
    C18 C20 . 1.559(10) ?
    C19 C20 . 1.512(10) ?
    C19 H19A . 0.9700 ?
    C19 H19B . 0.9700 ?
    C30 C29 . 1.519(10) ?
    C30 H30A . 0.9700 ?
    C30 H30B . 0.9700 ?
    C29 C28 . 1.515(10) ?
    C29 H29A . 0.9700 ?
    C29 H29B . 0.9700 ?
    C28 C27 . 1.510(8) ?
    C28 C26 . 1.524(8) ?
    C28 C34 . 1.545(10) ?
    C27 C26 . 1.496(8) ?
    C27 Br3 . 1.913(7) ?
    C27 Br4 . 1.927(7) ?
    C26 C25 . 1.524(8) ?
    C26 H26 . 0.9800 ?
    C25 C24 . 1.578(8) ?
    C25 H25 . 0.9800 ?
    C24 C33 . 1.517(10) ?
    C24 C32 . 1.527(9) ?
    C24 C23 . 1.568(10) ?
    C23 C22 . 1.528(11) ?
    C23 H23A . 0.9700 ?
    C23 H23B . 0.9700 ?
    C22 C21 . 1.538(12) ?
    C22 H22A . 0.9700 ?
    C22 H22B . 0.9700 ?
    C21 C20 . 1.521(11) ?
    C21 H21A . 0.9700 ?
    C21 H21B . 0.9700 ?
    C20 C31 . 1.513(10) ?
    C31 H31A . 0.9600 ?
    C31 H31B . 0.9600 ?
    C31 H31C . 0.9600 ?
    C32 H32A . 0.9600 ?
    C32 H32B . 0.9600 ?
    C32 H32C . 0.9600 ?
    C33 H33A . 0.9600 ?
    C33 H33B . 0.9600 ?
    C33 H33C . 0.9600 ?
    C34 H34A . 0.9600 ?
    C34 H34B . 0.9600 ?
    C34 H34C . 0.9600 ?
loop_
    _geom_angle_atom_site_label_1
    _geom_angle_atom_site_label_2
    _geom_angle_atom_site_label_3
    _geom_angle_site_symmetry_1
    _geom_angle_site_symmetry_3
    _geom_angle
    _geom_angle_publ_flag
    C8 C1 C2 . . 120.0(5) ?
    C8 C1 C13 . . 113.0(5) ?
    C2 C1 C13 . . 115.8(6) ?
    C8 C1 C3 . . 118.5(5) ?
    C2 C1 C3 . . 58.8(4) ?
    C13 C1 C3 . . 120.7(5) ?
    C3 C2 C1 . . 60.8(4) ?
    C3 C2 H2A . . 117.7 ?
    C1 C2 H2A . . 117.7 ?
    C3 C2 H2B . . 117.7 ?
    C1 C2 H2B . . 117.7 ?
    H2A C2 H2B . . 114.8 ?
    C2 C3 C4 . . 117.6(7) ?
    C2 C3 C1 . . 60.5(4) ?
    C4 C3 C1 . . 116.8(6) ?
    C2 C3 C17 . . 118.2(7) ?
    C4 C3 C17 . . 113.5(6) ?
    C1 C3 C17 . . 120.4(6) ?
    C3 C4 C5 . . 112.8(7) ?
    C3 C4 H4A . . 109.0 ?
    C5 C4 H4A . . 109.0 ?
    C3 C4 H4B . . 109.0 ?
    C5 C4 H4B . . 109.0 ?
    H4A C4 H4B . . 107.8 ?
    C6 C5 C4 . . 114.8(5) ?
    C6 C5 H5A . . 108.6 ?
    C4 C5 H5A . . 108.6 ?
    C6 C5 H5B . . 108.6 ?
    C4 C5 H5B . . 108.6 ?
    H5A C5 H5B . . 107.6 ?
    C5 C6 C7 . . 118.9(7) ?
    C5 C6 H6A . . 107.6 ?
    C7 C6 H6A . . 107.6 ?
    C5 C6 H6B . . 107.6 ?
    C7 C6 H6B . . 107.6 ?
    H6A C6 H6B . . 107.0 ?
    C6 C7 C16 . . 111.2(6) ?
    C6 C7 C15 . . 103.6(6) ?
    C16 C7 C15 . . 109.4(7) ?
    C6 C7 C8 . . 112.4(6) ?
    C16 C7 C8 . . 108.3(6) ?
    C15 C7 C8 . . 112.0(5) ?
    C1 C8 C9 . . 113.0(4) ?
    C1 C8 C7 . . 114.3(5) ?
    C9 C8 C7 . . 108.6(5) ?
    C1 C8 H8 . . 106.8 ?
    C9 C8 H8 . . 106.8 ?
    C7 C8 H8 . . 106.8 ?
    C10 C9 C11 . . 61.9(4) ?
    C10 C9 C8 . . 129.0(5) ?
    C11 C9 C8 . . 122.3(5) ?
    C10 C9 H9 . . 111.6 ?
    C11 C9 H9 . . 111.6 ?
    C8 C9 H9 . . 111.6 ?
    C9 C10 C11 . . 60.2(4) ?
    C9 C10 Br2 . . 124.2(4) ?
    C11 C10 Br2 . . 122.3(4) ?
    C9 C10 Br1 . . 117.6(4) ?
    C11 C10 Br1 . . 118.5(4) ?
    Br2 C10 Br1 . . 107.8(3) ?
    C9 C11 C12 . . 117.2(5) ?
    C9 C11 C10 . . 57.9(4) ?
    C12 C11 C10 . . 116.9(5) ?
    C9 C11 C14 . . 119.7(6) ?
    C12 C11 C14 . . 114.1(5) ?
    C10 C11 C14 . . 119.9(6) ?
    C11 C12 C13 . . 111.3(5) ?
    C11 C12 H12A . . 109.4 ?
    C13 C12 H12A . . 109.4 ?
    C11 C12 H12B . . 109.4 ?
    C13 C12 H12B . . 109.4 ?
    H12A C12 H12B . . 108.0 ?
    C1 C13 C12 . . 110.6(5) ?
    C1 C13 H13A . . 109.5 ?
    C12 C13 H13A . . 109.5 ?
    C1 C13 H13B . . 109.5 ?
    C12 C13 H13B . . 109.5 ?
    H13A C13 H13B . . 108.1 ?
    C11 C14 H14A . . 109.5 ?
    C11 C14 H14B . . 109.5 ?
    H14A C14 H14B . . 109.5 ?
    C11 C14 H14C . . 109.5 ?
    H14A C14 H14C . . 109.5 ?
    H14B C14 H14C . . 109.5 ?
    C7 C15 H15A . . 109.5 ?
    C7 C15 H15B . . 109.5 ?
    H15A C15 H15B . . 109.5 ?
    C7 C15 H15C . . 109.5 ?
    H15A C15 H15C . . 109.5 ?
    H15B C15 H15C . . 109.5 ?
    C7 C16 H16A . . 109.5 ?
    C7 C16 H16B . . 109.5 ?
    H16A C16 H16B . . 109.5 ?
    C7 C16 H16C . . 109.5 ?
    H16A C16 H16C . . 109.5 ?
    H16B C16 H16C . . 109.5 ?
    C3 C17 H17A . . 109.5 ?
    C3 C17 H17B . . 109.5 ?
    H17A C17 H17B . . 109.5 ?
    C3 C17 H17C . . 109.5 ?
    H17A C17 H17C . . 109.5 ?
    H17B C17 H17C . . 109.5 ?
    C30 C18 C19 . . 116.0(5) ?
    C30 C18 C25 . . 114.4(6) ?
    C19 C18 C25 . . 118.9(5) ?
    C30 C18 C20 . . 120.7(5) ?
    C19 C18 C20 . . 58.8(4) ?
    C25 C18 C20 . . 117.1(5) ?
    C20 C19 C18 . . 61.8(4) ?
    C20 C19 H19A . . 117.6 ?
    C18 C19 H19A . . 117.6 ?
    C20 C19 H19B . . 117.6 ?
    C18 C19 H19B . . 117.6 ?
    H19A C19 H19B . . 114.7 ?
    C18 C30 C29 . . 110.1(5) ?
    C18 C30 H30A . . 109.6 ?
    C29 C30 H30A . . 109.6 ?
    C18 C30 H30B . . 109.6 ?
    C29 C30 H30B . . 109.6 ?
    H30A C30 H30B . . 108.2 ?
    C28 C29 C30 . . 113.1(6) ?
    C28 C29 H29A . . 109.0 ?
    C30 C29 H29A . . 109.0 ?
    C28 C29 H29B . . 109.0 ?
    C30 C29 H29B . . 109.0 ?
    H29A C29 H29B . . 107.8 ?
    C27 C28 C29 . . 118.4(6) ?
    C27 C28 C26 . . 59.1(4) ?
    C29 C28 C26 . . 116.6(6) ?
    C27 C28 C34 . . 119.7(6) ?
    C29 C28 C34 . . 113.5(6) ?
    C26 C28 C34 . . 119.2(7) ?
    C26 C27 C28 . . 60.9(4) ?
    C26 C27 Br3 . . 123.3(5) ?
    C28 C27 Br3 . . 122.6(5) ?
    C26 C27 Br4 . . 116.3(5) ?
    C28 C27 Br4 . . 119.0(5) ?
    Br3 C27 Br4 . . 108.3(3) ?
    C27 C26 C25 . . 128.9(5) ?
    C27 C26 C28 . . 60.0(4) ?
    C25 C26 C28 . . 122.7(5) ?
    C27 C26 H26 . . 111.8 ?
    C25 C26 H26 . . 111.8 ?
    C28 C26 H26 . . 111.8 ?
    C26 C25 C18 . . 111.8(5) ?
    C26 C25 C24 . . 107.8(5) ?
    C18 C25 C24 . . 115.2(4) ?
    C26 C25 H25 . . 107.2 ?
    C18 C25 H25 . . 107.2 ?
    C24 C25 H25 . . 107.2 ?
    C33 C24 C32 . . 108.2(6) ?
    C33 C24 C23 . . 104.3(5) ?
    C32 C24 C23 . . 108.7(6) ?
    C33 C24 C25 . . 114.2(5) ?
    C32 C24 C25 . . 108.8(5) ?
    C23 C24 C25 . . 112.4(6) ?
    C22 C23 C24 . . 118.5(6) ?
    C22 C23 H23A . . 107.7 ?
    C24 C23 H23A . . 107.7 ?
    C22 C23 H23B . . 107.7 ?
    C24 C23 H23B . . 107.7 ?
    H23A C23 H23B . . 107.1 ?
    C23 C22 C21 . . 113.5(6) ?
    C23 C22 H22A . . 108.9 ?
    C21 C22 H22A . . 108.9 ?
    C23 C22 H22B . . 108.9 ?
    C21 C22 H22B . . 108.9 ?
    H22A C22 H22B . . 107.7 ?
    C20 C21 C22 . . 112.9(6) ?
    C20 C21 H21A . . 109.0 ?
    C22 C21 H21A . . 109.0 ?
    C20 C21 H21B . . 109.0 ?
    C22 C21 H21B . . 109.0 ?
    H21A C21 H21B . . 107.8 ?
    C19 C20 C31 . . 120.4(7) ?
    C19 C20 C21 . . 116.3(6) ?
    C31 C20 C21 . . 113.9(7) ?
    C19 C20 C18 . . 59.4(4) ?
    C31 C20 C18 . . 120.4(6) ?
    C21 C20 C18 . . 116.0(6) ?
    C20 C31 H31A . . 109.5 ?
    C20 C31 H31B . . 109.5 ?
    H31A C31 H31B . . 109.5 ?
    C20 C31 H31C . . 109.5 ?
    H31A C31 H31C . . 109.5 ?
    H31B C31 H31C . . 109.5 ?
    C24 C32 H32A . . 109.5 ?
    C24 C32 H32B . . 109.5 ?
    H32A C32 H32B . . 109.5 ?
    C24 C32 H32C . . 109.5 ?
    H32A C32 H32C . . 109.5 ?
    H32B C32 H32C . . 109.5 ?
    C24 C33 H33A . . 109.5 ?
    C24 C33 H33B . . 109.5 ?
    H33A C33 H33B . . 109.5 ?
    C24 C33 H33C . . 109.5 ?
    H33A C33 H33C . . 109.5 ?
    H33B C33 H33C . . 109.5 ?
    C28 C34 H34A . . 109.5 ?
    C28 C34 H34B . . 109.5 ?
    H34A C34 H34B . . 109.5 ?
    C28 C34 H34C . . 109.5 ?
    H34A C34 H34C . . 109.5 ?
    H34B C34 H34C . . 109.5 ?
data_global
_journal_date_recd_electronic     2013-07-04
_journal_date_accepted     2013-07-09
_journal_name_full     'Acta Crystallographica, Section E'
_journal_year     2013
_journal_volume     69
_journal_issue      8
_journal_page_first     o1261
_journal_page_last     o1261
_journal_paper_category     QO
_journal_paper_doi     10.1107/S160053681301903X
_journal_coeditor_code     TK5238
_publ_contact_author_name     'Dr. Jamal El karroumi'
_publ_contact_author_address
;
Laboratoire de Chimie des Substances Naturelles
"Unit\'e Associ\'e au CNRST (URAC16)"
Facult\'e des Sciences Semlalia,
BP 2390 Bd My Abdellah,
40000 Marrakech
Morocco
;
_publ_contact_author_email     'berraho@uca.ma'
_publ_contact_author_fax     '0021224437408'
_publ_contact_author_phone     '0021224434649'
_publ_section_title
;\
(1<i>S</i>,3<i>S</i>,8<i>R</i>,9<i>S</i>,11<i>R</i>)-10,10-Dibromo-3,7,7,11-\
tetramethyltetracyclo[6.5.0.0^1,3^.0^9,11^]tridecane
;
loop_
    _publ_author_name
    _publ_author_address
    'Benharref, Ahmed'
;
Laboratoire de Chimie des Substances Naturelles
"Unit\'e Associ\'e au CNRST (URAC16)"
Facult\'e des Sciences Semlalia,
BP 2390 Bd My Abdellah,
40000 Marrakech
Morocco
;
    'El karroumi, Jamal'
;
Laboratoire de Chimie des Substances Naturelles
"Unit\'e Associ\'e au CNRST (URAC16)"
Facult\'e des Sciences Semlalia,
BP 2390 Bd My Abdellah,
40000 Marrakech
Morocco
;
    'El Ammari, Lahcen'
;
Laboratoire de Chimie du Solide Appliqu\'ee, Facult\'e des Sciences,
Universit\'e MohammedV-Agdal,
Avenue Ibn Battouta, BP 1014, Rabat, Morocco
;
    'Saadi, Mohamed'
;
Laboratoire de Chimie du Solide Appliqu\'ee, Facult\'e des Sciences,
Universit\'e MohammedV-Agdal,
Avenue Ibn Battouta, BP 1014, Rabat, Morocco
;
    'Berraho, Moha'
;
Laboratoire de Chimie des Substances Naturelles
"Unit\'e Associ\'e au CNRST (URAC16)"
Facult\'e des Sciences Semlalia,
BP 2390 Bd My Abdellah,
40000 Marrakech
Morocco
;
_iucr_refine_instructions_details
;
TITL EL13_D205_DRX5_RBR2 in P2(1)
CELL  0.71073   6.5853  29.0547   9.3848   90.000  110.290   90.000
ZERR     2.00   0.0066   0.0305   0.0093    0.000    0.022    0.000
LATT  -1
SYMM  - X, 1/2 + Y, - Z
SFAC  C    H    BR
UNIT  68   104  8
MERG   2
SHEL   40   0.8
FMAP   2
PLAN   10
ACTA
BOND   $H
L.S.  10
WGHT    0.032500    0.038800
FVAR       0.13448
MOLE    1
C1    1    0.476085    0.149702   -0.226121    11.00000    0.03920    0.04060 =
         0.02796    0.00244    0.00828    0.00381
C2    1    0.620350    0.107864   -0.173995    11.00000    0.09343    0.03621 =
         0.04787   -0.00529    0.01418    0.01762
AFIX  23
H2A   2    0.775653    0.112790   -0.134556    11.00000   -1.20000
H2B   2    0.569539    0.083194   -0.125273    11.00000   -1.20000
AFIX   0
C3    1    0.505167    0.115296   -0.339570    11.00000    0.07901    0.03896 =
         0.03586   -0.00931    0.01544    0.00121
C4    1    0.636358    0.130647   -0.432381    11.00000    0.07751    0.07795 =
         0.06660   -0.03641    0.02635   -0.00001
AFIX  23
H4A   2    0.674078    0.104013   -0.480367    11.00000   -1.20000
H4B   2    0.769868    0.144356   -0.365830    11.00000   -1.20000
AFIX   0
C5    1    0.519128    0.165004   -0.553209    11.00000    0.09528    0.08306 =
         0.03136   -0.00845    0.03169   -0.01767
AFIX  23
H5A   2    0.625522    0.182608   -0.580321    11.00000   -1.20000
H5B   2    0.431465    0.148339   -0.643041    11.00000   -1.20000
AFIX   0
C6    1    0.375668    0.197956   -0.508423    11.00000    0.07902    0.06941 =
         0.03080    0.00363    0.01309   -0.01073
AFIX  23
H6A   2    0.258574    0.180250   -0.495217    11.00000   -1.20000
H6B   2    0.311311    0.218621   -0.593336    11.00000   -1.20000
AFIX   0
C7    1    0.473579    0.227222   -0.367429    11.00000    0.04755    0.04789 =
         0.02971    0.00395    0.00614   -0.00646
C8    1    0.575578    0.196914   -0.217599    11.00000    0.02506    0.04177 =
         0.02338    0.00179    0.00799   -0.00312
AFIX  13
H8    2    0.728579    0.192286   -0.204012    11.00000   -1.20000
AFIX   0
C9    1    0.569093    0.224934   -0.081144    11.00000    0.03477    0.02962 =
         0.02672    0.00515    0.00322   -0.00526
AFIX  13
H9    2    0.567419    0.258088   -0.100725    11.00000   -1.20000
AFIX   0
C10   1    0.668686    0.214608    0.081489    11.00000    0.04517    0.04277 =
         0.03297    0.00359    0.01374    0.00053
C11   1    0.422572    0.212603    0.005462    11.00000    0.04075    0.04647 =
         0.04513    0.00127    0.01974    0.00868
C12   1    0.320026    0.165367   -0.021836    11.00000    0.03764    0.07014 =
         0.05347    0.00529    0.02500   -0.01243
AFIX  23
H12A  2    0.186712    0.165961    0.000324    11.00000   -1.20000
H12B  2    0.417101    0.143410    0.046282    11.00000   -1.20000
AFIX   0
C13   1    0.270960    0.149867   -0.186837    11.00000    0.04031    0.04872 =
         0.05051   -0.00417    0.01506   -0.01348
AFIX  23
H13A  2    0.208955    0.119197   -0.200478    11.00000   -1.20000
H13B  2    0.165843    0.170545   -0.254821    11.00000   -1.20000
AFIX   0
C14   1    0.281029    0.249897    0.039655    11.00000    0.06875    0.07688 =
         0.06618   -0.02634    0.02734    0.01472
AFIX 137
H14A  2    0.141390    0.250161   -0.039232    11.00000   -1.50000
H14B  2    0.348751    0.279388    0.044247    11.00000   -1.50000
H14C  2    0.264371    0.243480    0.135346    11.00000   -1.50000
AFIX   0
C15   1    0.280424    0.256762   -0.361695    11.00000    0.08761    0.06182 =
         0.04274    0.01081   -0.00187    0.02594
AFIX 137
H15A  2    0.214655    0.272064   -0.457360    11.00000   -1.50000
H15B  2    0.331430    0.279262   -0.282316    11.00000   -1.50000
H15C  2    0.175618    0.237247   -0.341860    11.00000   -1.50000
AFIX   0
C16   1    0.649774    0.258743   -0.382856    11.00000    0.12256    0.06898 =
         0.06855    0.01387    0.03913   -0.03941
AFIX 137
H16A  2    0.757733    0.240614   -0.404177    11.00000   -1.50000
H16B  2    0.715437    0.275365   -0.289754    11.00000   -1.50000
H16C  2    0.587142    0.280107   -0.464354    11.00000   -1.50000
AFIX   0
C17   1    0.322239    0.082266   -0.423503    11.00000    0.10994    0.05207 =
         0.05755   -0.02367    0.02182   -0.02171
AFIX 137
H17A  2    0.214052    0.098484   -0.503428    11.00000   -1.50000
H17B  2    0.258569    0.070046   -0.353694    11.00000   -1.50000
H17C  2    0.379161    0.057516   -0.466123    11.00000   -1.50000
AFIX   0
C18   1    0.940960    0.477806    0.042311    11.00000    0.04033    0.03370 =
         0.03120   -0.00403    0.00722   -0.00972
C19   1    0.867746    0.522452    0.094432    11.00000    0.06394    0.04073 =
         0.04131   -0.00723    0.01039   -0.00288
AFIX  23
H19A  2    0.750708    0.520693    0.134654    11.00000   -1.20000
H19B  2    0.977877    0.545174    0.143149    11.00000   -1.20000
AFIX   0
C30   1    1.180257    0.472361    0.079922    11.00000    0.05434    0.05770 =
         0.05538   -0.00705    0.02856   -0.02022
AFIX  23
H30A  2    1.242779    0.501544    0.066383    11.00000   -1.20000
H30B  2    1.207703    0.450104    0.011710    11.00000   -1.20000
AFIX   0
C29   1    1.285102    0.456252    0.243053    11.00000    0.03093    0.08443 =
         0.05790   -0.01657    0.01080   -0.01010
AFIX  23
H29A  2    1.438592    0.451586    0.263995    11.00000   -1.20000
H29B  2    1.269793    0.480178    0.310705    11.00000   -1.20000
AFIX   0
C28   1    1.187908    0.412051    0.276431    11.00000    0.03207    0.05810 =
         0.04495   -0.00092    0.00153    0.01125
C27   1    1.019459    0.415255    0.351607    11.00000    0.03796    0.05248 =
         0.03391   -0.00430    0.00799    0.00235
C26   1    0.949185    0.403743    0.186160    11.00000    0.03100    0.03724 =
         0.02907   -0.00224    0.00407    0.00202
AFIX  13
H26   2    0.916765    0.370906    0.167593    11.00000   -1.20000
AFIX   0
C25   1    0.821692    0.433051    0.049813    11.00000    0.02474    0.03989 =
         0.03008    0.00088    0.00592   -0.00090
AFIX  13
H25   2    0.685548    0.441632    0.063266    11.00000   -1.20000
AFIX   0
C24   1    0.762216    0.401759   -0.096344    11.00000    0.04653    0.05006 =
         0.02579   -0.00746    0.00623   -0.01044
C23   1    0.728735    0.430384   -0.244362    11.00000    0.07086    0.07002 =
         0.03034   -0.01049    0.01031   -0.01284
AFIX  23
H23A  2    0.865221    0.445194   -0.233761    11.00000   -1.20000
H23B  2    0.697993    0.408895   -0.328314    11.00000   -1.20000
AFIX   0
C22   1    0.552758    0.467333   -0.289186    11.00000    0.07708    0.08510 =
         0.04064    0.01578    0.00005   -0.00590
AFIX  23
H22A  2    0.412586    0.452575   -0.314107    11.00000   -1.20000
H22B  2    0.556163    0.482910   -0.379749    11.00000   -1.20000
AFIX   0
C21   1    0.577129    0.503316   -0.164167    11.00000    0.05787    0.08330 =
         0.05130    0.03240    0.00930    0.01359
AFIX  23
H21A  2    0.502265    0.531241   -0.210329    11.00000   -1.20000
H21B  2    0.508491    0.491769   -0.095053    11.00000   -1.20000
AFIX   0
C20   1    0.812150    0.514837   -0.074237    11.00000    0.06840    0.04541 =
         0.05053    0.00340    0.02285   -0.01070
C31   1    0.922556    0.542808   -0.162278    11.00000    0.12311    0.06052 =
         0.06255    0.01528    0.03034   -0.01326
AFIX 137
H31A  2    0.848176    0.571573   -0.192051    11.00000   -1.50000
H31B  2    0.919495    0.526066   -0.251190    11.00000   -1.50000
H31C  2    1.070061    0.548534   -0.099465    11.00000   -1.50000
AFIX   0
C32   1    0.553172    0.375800   -0.114200    11.00000    0.04756    0.06307 =
         0.06447   -0.00800    0.00463   -0.02274
AFIX 137
H32A  2    0.515362    0.356693   -0.203057    11.00000   -1.50000
H32B  2    0.438811    0.397447   -0.124494    11.00000   -1.50000
H32C  2    0.573930    0.356942   -0.026272    11.00000   -1.50000
AFIX   0
C33   1    0.934975    0.366840   -0.093003    11.00000    0.07172    0.06527 =
         0.06101   -0.02040    0.02732   -0.00179
AFIX 137
H33A  2    0.950071    0.344964   -0.013315    11.00000   -1.50000
H33B  2    1.070363    0.382353   -0.074800    11.00000   -1.50000
H33C  2    0.893852    0.351099   -0.188778    11.00000   -1.50000
AFIX   0
C34   1    1.346562    0.370929    0.312538    11.00000    0.06200    0.10365 =
         0.06055    0.01807    0.01526    0.04764
AFIX 137
H34A  2    1.411996    0.368678    0.235936    11.00000   -1.50000
H34B  2    1.269137    0.343053    0.314175    11.00000   -1.50000
H34C  2    1.457105    0.375510    0.409930    11.00000   -1.50000
AFIX   0
BR1   3    0.793967    0.265432    0.217305    11.00000    0.07183    0.06079 =
         0.03799   -0.01433    0.01166   -0.01169
BR2   3    0.839165    0.160876    0.161080    11.00000    0.05145    0.06178 =
         0.03566    0.00712    0.00835    0.01231
BR3   3    0.948813    0.471966    0.427047    11.00000    0.06325    0.05943 =
         0.03939   -0.00789    0.01213    0.01232
BR4   3    0.999393    0.366404    0.485047    11.00000    0.08927    0.06764 =
         0.04412    0.01792    0.02022    0.01637
HKLF 4
REM  EL13_D205_DRX5_RBR2 in P2(1)
REM R1 =  0.0417 for   4255 Fo > 4sig(Fo)  and  0.0631 for all   5595 data
REM    351 parameters refined using      1 restraints
END
WGHT      0.0325      0.0388
REM Highest difference peak  0.566,  deepest hole -0.342,  1-sigma level  0.075
Q1    1   1.1091  0.3645  0.4619  11.00000  0.05    0.57
Q2    1   0.9949  0.2678  0.2194  11.00000  0.05    0.34
Q3    1   0.9603  0.3346  0.5795  11.00000  0.05    0.34
Q4    1  -0.0045  0.2936 -0.3679  11.00000  0.05    0.32
Q5    1   0.9630  0.3896  0.5803  11.00000  0.05    0.31
Q6    1   0.7260  0.1414  0.1686  11.00000  0.05    0.31
Q7    1   1.0346  0.4927  0.3932  11.00000  0.05    0.30
Q8    1   0.9654  0.3586  0.6224  11.00000  0.05    0.29
Q9    1   0.3020  0.2307 -0.4365  11.00000  0.05    0.28
Q10   1   1.0600  0.4171  0.2944  11.00000  0.05    0.27
;
