# Supplementary material for: (1S,3S,8R,9S,11R)-10,10-Di­bromo-3,7,7,11-tetra­methyl­tetra­cyclo­[6.5.0.01,3.09,11]trideca­ne
Source: Acta Crystallogr Sect E Struct Rep Online. 2013 Jul 13;69(Pt 8):o1261. doi: 10.1107/S160053681301903X (PMC3793758; doi:10.1107/S160053681301903X)
Supplement: Supplementary file 2 [file e-69-o1261-Isup2.hkl]

#
# h,k,l, Fc-squared, Fo-squared, sigma(Fo-squared) and status flag
#
data_I
_shelx_title ' EL13_D205_DRX5_RBR2 in P2(1)'
_shelx_refln_list_code          4
_shelx_F_calc_maximum      231.31
_exptl_crystal_F_000       792.00
_reflns_d_resolution_high  0.8001
 
loop_
 _symmetry_equiv_pos_as_xyz
 'x, y, z'
 '-x, y+1/2, -z'
 
_cell_length_a     6.5853
_cell_length_b    29.0547
_cell_length_c     9.3848
_cell_angle_alpha  90.000
_cell_angle_beta  110.290
_cell_angle_gamma  90.000
 
_shelx_F_squared_multiplier     1.000
 
loop_
 _refln_index_h
 _refln_index_k
 _refln_index_l
 _refln_F_squared_calc
 _refln_F_squared_meas
 _refln_F_squared_sigma
 _refln_observed_status
   0 -36   0       17.19       79.07     43.13 o
   1 -36   0       13.12       -3.89     28.34 o
   1 -35   0       27.32        3.89     27.12 o
   2 -35   0       20.24       35.29     50.04 o
   0 -34   0        3.78      -32.07     32.07 o
   1 -34   0       50.68       58.39     26.56 o
   2 -34   0        2.09      -24.64     24.64 o
   1 -33   0       21.10       16.59     24.48 o
   2 -33   0        3.75       38.98     24.45 o
   3 -33   0       84.52       71.49     64.97 o
   0 -32   0       50.15       65.25     33.73 o
   1 -32   0       25.54       -1.57     23.51 o
   2 -32   0       27.60       15.04     28.48 o
   3 -32   0       34.10       -1.95     26.26 o
   1 -31   0      126.36      120.91     24.84 o
   2 -31   0       22.99       11.21     22.71 o
   3 -31   0       32.54       46.55     25.62 o
   4 -31   0      187.22      109.27     31.39 o
   0 -30   0      656.37      761.39     63.59 o
   1 -30   0      356.09      370.36     42.85 o
   2 -30   0      166.05      153.70     39.81 o
   3 -30   0      200.44      175.83     27.41 o
   4 -30   0       17.55       -4.80     27.62 o
   1 -29   0      639.09      654.76     39.99 o
   2 -29   0      350.23      449.75     91.23 o
   3 -29   0       42.10       78.14     23.78 o
   4 -29   0       43.70        7.37     27.10 o
   0 -28   0     2556.86     2440.09    139.89 o
   1 -28   0      505.22      525.93     34.40 o
   2 -28   0      275.82      333.76     39.81 o
   3 -28   0      277.24      329.43     29.54 o
   4 -28   0      125.14      111.25     28.74 o
   1 -27   0       81.77       94.67     20.46 o
   2 -27   0       20.14       15.61     39.81 o
   3 -27   0      224.68      265.77     26.36 o
   4 -27   0      570.54      576.35     41.78 o
   5 -27   0       77.99      136.17     38.35 o
   0 -26   0      223.97      206.80     32.07 o
   1 -26   0      865.97      795.18     41.25 o
   2 -26   0      405.26      447.54     42.30 o
   3 -26   0      604.45      565.28     35.70 o
   4 -26   0       35.97       41.16     24.85 o
   5 -26   0        3.40       17.13     23.33 o
   1 -25   0      556.13      560.28     32.99 o
   2 -25   0      400.39      420.89     27.92 o
   3 -25   0       57.18       59.33     18.84 o
   4 -25   0        4.63       -9.77     25.33 o
   5 -25   0       78.84       87.23     42.00 o
   0 -24   0       28.62       13.82     21.56 o
   1 -24   0       22.37       25.53     15.00 o
   2 -24   0       94.34       82.39     32.07 o
   3 -24   0       14.49       26.30     15.19 o
   4 -24   0      121.92      111.36     22.58 o
   5 -24   0       33.89        6.80     32.02 o
   1 -23   0      407.40      438.62     26.67 o
   2 -23   0      454.86      424.83     37.05 o
   3 -23   0      286.76      333.51     17.33 o
   4 -23   0       23.06       10.89     19.54 o
   5 -23   0       66.60       57.93     30.00 o
   0 -22   0      191.33      166.99     24.88 o
   1 -22   0      120.68      128.31     15.64 o
   2 -22   0     1062.68      946.37     42.51 o
   3 -22   0      644.96      710.55     51.08 o
   4 -22   0      306.36      377.13     27.71 o
   5 -22   0       13.83       22.93     21.52 o
   6 -22   0       54.79       63.42     26.65 o
   1 -21   0      607.76      602.31     30.53 o
   2 -21   0      226.23      244.12     25.95 o
   3 -21   0      147.83      153.22     16.36 o
   4 -21   0      482.03      514.46     56.88 o
   5 -21   0      347.25      353.34     37.02 o
   6 -21   0        2.63       13.67     26.38 o
   0 -20   0    12271.66    11204.63    582.79 o
   1 -20   0     2809.92     2697.82    103.37 o
   2 -20   0      799.78      800.34     49.21 o
   3 -20   0      284.55      291.05     40.09 o
   4 -20   0      103.53       81.97     19.19 o
   5 -20   0      223.89      210.65     25.33 o
   6 -20   0       99.16       74.45     26.85 o
   1 -19   0     3040.57     2845.81    108.25 o
   2 -19   0     1960.65     1939.42     81.65 o
   3 -19   0      259.78      293.92     17.39 o
   4 -19   0      146.31      173.64     19.94 o
   5 -19   0       26.91       50.15     20.81 o
   6 -19   0      105.38      104.27     27.08 o
   0 -18   0     6894.18     6686.06    349.45 o
   1 -18   0     3618.38     3418.72    128.60 o
   2 -18   0     1963.08     2002.20     83.24 o
   3 -18   0     2361.47     2267.83     75.46 o
   4 -18   0      485.59      534.25     29.00 o
   5 -18   0      369.66      344.36     27.70 o
   6 -18   0      126.44      154.05     27.65 o
   1 -17   0     1310.55     1327.35     68.56 o
   2 -17   0      475.41      560.12     46.45 o
   3 -17   0     1760.45     1635.81     47.42 o
   4 -17   0     2038.07     1891.25     65.94 o
   5 -17   0      465.57      532.25     31.88 o
   6 -17   0        0.12       -7.64     24.14 o
   0 -16   0     3756.81     3849.52    202.93 o
   1 -16   0     2962.00     2898.94    109.05 o
   2 -16   0     3932.93     3910.46    160.63 o
   3 -16   0     1015.67      964.20     36.47 o
   4 -16   0       64.09       81.43     12.00 o
   5 -16   0       15.58       11.15     18.91 o
   6 -16   0      105.88       98.61     25.92 o
   1 -15   0      306.28      368.25     29.31 o
   2 -15   0      507.72      492.42     29.86 o
   3 -15   0       54.43       53.70      8.25 o
   4 -15   0      681.64      735.20     41.18 o
   5 -15   0      739.00      772.06     37.99 o
   6 -15   0      323.51      333.17     30.97 o
   7 -15   0       12.32       15.16     36.00 o
   0 -14   0      208.08      180.26     17.14 o
   1 -14   0      364.08      373.78     28.75 o
   2 -14   0      213.70      257.02     31.24 o
   3 -14   0      356.89      393.51     16.36 o
   4 -14   0      262.65      310.00     17.06 o
   5 -14   0      203.11      182.86     21.63 o
   6 -14   0      296.82      357.73     31.18 o
   7 -14   0      204.14      239.85     41.05 o
   1 -13   0      603.29      627.03     39.81 o
   2 -13   0     2255.01     2402.35     90.28 o
   3 -13   0     1821.87     1881.17     53.40 o
   4 -13   0      168.04      171.47     18.52 o
   5 -13   0      118.04      113.95     19.71 o
   6 -13   0       61.42       73.91     62.76 o
   7 -13   0       46.05       60.68     35.37 o
   0 -12   0      119.96      105.06     11.61 o
   1 -12   0       79.67       45.89     12.72 o
   2 -12   0     9228.07     9611.94    361.45 o
   3 -12   0     3981.31     3777.28     99.76 o
   4 -12   0      225.70      272.35     16.07 o
   5 -12   0      218.96      238.61     22.64 o
   6 -12   0      177.04      156.18     42.58 o
   7 -12   0       11.14       45.38     42.30 o
   1 -11   0     2495.84     2345.54    125.52 o
   2 -11   0     4272.61     4237.04    161.20 o
   3 -11   0      837.08      826.90     25.78 o
   4 -11   0     3310.61     3118.87     87.81 o
   5 -11   0     1648.03     1446.47     54.62 o
   6 -11   0       57.37      109.93     29.62 o
   7 -11   0        8.07       35.64     44.51 o
   0 -10   0    37165.09    34587.05   1784.31 o
   1 -10   0    14354.61    13975.93    723.79 o
   2 -10   0     1295.41     1387.68     59.39 o
   3 -10   0      737.38      731.48     23.08 o
   4 -10   0      438.80      466.72     20.41 o
   5 -10   0      217.34      220.52     21.79 o
   6 -10   0      277.75      303.54     55.29 o
   7 -10   0       10.12       -2.35     32.68 o
   1  -9   0     3403.01     3188.21    168.64 o
   2  -9   0     5196.50     5208.63    197.54 o
   3  -9   0     1314.01     1251.57     37.60 o
   4  -9   0     1746.84     1736.25     50.82 o
   5  -9   0      125.03      150.07     19.53 o
   6  -9   0      489.55      505.35     40.78 o
   7  -9   0      119.40      109.63     35.96 o
   0  -8   0    19093.62    19549.49   1008.55 o
   1  -8   0     1092.62     1077.11     60.27 o
   2  -8   0    12854.64    13013.10    338.43 o
   3  -8   0     7428.62     7155.53    187.41 o
   4  -8   0     1186.19     1141.43     36.28 o
   5  -8   0      480.45      462.69     28.12 o
   6  -8   0      299.14      338.62     36.04 o
   7  -8   0       21.69       18.01     32.40 o
   1  -7   0     4271.43     4347.16    216.20 o
   2  -7   0     2216.90     2299.35     61.93 o
   3  -7   0     3269.02     3192.00     87.37 o
   4  -7   0     1786.23     1741.97     79.56 o
   5  -7   0      588.04      655.80     32.92 o
   6  -7   0       18.43       47.72     26.70 o
   7  -7   0       52.81       45.34     44.23 o
   0  -6   0      797.96      701.67     37.60 o
   1  -6   0     2424.48     2547.36    137.68 o
   2  -6   0     8827.80     9027.83    237.23 o
   3  -6   0     1260.24     1176.66     35.31 o
   4  -6   0      421.55      440.37     23.59 o
   5  -6   0       83.32       97.20     17.69 o
   6  -6   0      141.14      110.58     28.10 o
   7  -6   0      193.17      228.59     38.26 o
   1  -5   0      612.94      672.44     29.11 o
   2  -5   0      267.47      273.23     19.47 o
   3  -5   0      602.29      631.01     24.90 o
   4  -5   0      555.81      546.22     25.78 o
   5  -5   0     1180.35     1088.43     43.21 o
   6  -5   0      584.98      555.53     42.22 o
   7  -5   0       10.32      -22.67     43.13 o
   0  -4   0    31432.84    30535.71   1576.41 o
   2  -4   0     3098.28     3002.67     79.71 o
   3  -4   0      861.34      848.35     30.59 o
   4  -4   0       71.91       84.50     13.97 o
   5  -4   0        1.55       16.28     13.95 o
   6  -4   0      475.90      428.10     37.48 o
   7  -4   0      106.54      111.69     46.45 o
   1  -3   0     4673.64     5168.05    134.23 o
   2  -3   0     3760.93     3683.79     96.92 o
   3  -3   0     4369.46     4311.75    134.33 o
   4  -3   0     1060.07     1129.64     44.85 o
   5  -3   0      266.52      290.95     42.30 o
   6  -3   0       54.02       34.83     35.39 o
   7  -3   0       95.78      105.61     46.45 o
   1  -2   0    27739.07    29036.59    770.88 o
   2  -2   0    11823.13    12387.32    374.59 o
   3  -2   0     7217.78     7269.89    218.26 o
   4  -2   0     2401.33     2341.86     76.69 o
   5  -2   0      417.74      504.72     33.35 o
   6  -2   0      142.27      190.21     41.47 o
   7  -2   0       54.14      -17.14     43.68 o
   1  -1   0     8554.95     9327.67    289.19 o
   2  -1   0     5668.96     5330.82    168.05 o
   3  -1   0     1954.86     1981.91     53.53 o
   4  -1   0     3096.27     3182.00    121.20 o
   5  -1   0     1651.28     1547.11     95.66 o
   6  -1   0      300.81      267.50    141.27 o
   7  -1   0       59.47       76.86     47.55 o
   1   0   0     6548.77     6692.01    202.62 o
   2   0   0      445.78      431.48     16.48 o
   3   0   0       81.74      104.38      9.15 o
   4   0   0      988.98     1034.32     45.88 o
   6   0   0      305.93      226.08     72.16 o
   7   0   0       16.51      -25.43     43.13 o
   1   1   0    10013.20    10237.55    494.87 o
   2   1   0     6230.69     5795.63    207.69 o
   3   1   0     1646.45     1605.72    104.50 o
   4   1   0     3151.98     3074.86    172.51 o
   5   1   0     1563.13     1458.08     95.66 o
   6   1   0      265.57      343.92     48.11 o
   7   1   0       66.35       95.66     49.76 o
   1   2   0    28680.19    30748.54   1100.93 o
   2   2   0    11939.15    12321.00    641.40 o
   3   2   0     6708.60     6755.18    374.34 o
   4   2   0     2425.24     2437.33    133.81 o
   5   2   0      501.01      546.30     51.98 o
   6   2   0      130.45      118.33     39.81 o
   7   2   0       58.25      103.40     48.11 o
   1   3   0     4436.67     4952.06    267.07 o
   2   3   0     3749.72     3583.69    138.92 o
   3   3   0     4626.49     4435.07    231.13 o
   4   3   0      998.74     1003.02     70.78 o
   5   3   0      284.32      244.38    126.35 o
   6   3   0       46.41      110.03     39.26 o
   7   3   0      101.38      116.67     50.87 o
   1   4   0      201.85      198.92     12.31 o
   2   4   0     2977.78     2974.70    115.08 o
   3   4   0      881.54      821.15     39.96 o
   4   4   0       96.69      101.17     20.84 o
   5   4   0        4.97       57.10     24.52 o
   6   4   0      463.86      460.04     59.16 o
   7   4   0      143.39       66.35     49.21 o
   1   5   0      760.56      759.14     29.89 o
   2   5   0      353.19      368.25     27.09 o
   3   5   0      596.41      680.66     45.89 o
   4   5   0      498.72      573.39     49.21 o
   5   5   0     1106.34     1038.41     78.52 o
   6   5   0      615.27      671.81     64.69 o
   7   5   0        7.18       98.97     50.87 o
   1   6   0     2537.04     2647.99    143.76 o
   2   6   0     8947.80     9120.25    340.35 o
   3   6   0     1442.13     1428.78     75.20 o
   4   6   0      512.47      667.39     50.87 o
   5   6   0       82.89       77.41     34.83 o
   6   6   0      113.95       76.86     42.02 o
   7   6   0      199.05      247.39     45.82 o
   1   7   0     3609.07     3896.52    225.04 o
   2   7   0     2302.02     2312.84     90.46 o
   3   7   0     3540.78     3460.81    176.94 o
   4   7   0     1787.96     1745.06    103.95 o
   5   7   0      586.68      671.81     61.93 o
   6   7   0       18.20       21.60     31.10 o
   7   7   0       61.62        4.14     41.49 o
   2   8   0    13152.52    12831.99    485.14 o
   3   8   0     7286.09     6950.15    269.63 o
   4   8   0     1320.30     1186.83     55.89 o
   5   8   0      504.34      505.59     39.28 o
   6   8   0      322.96      348.61     41.79 o
   7   8   0       32.45       95.10     69.67 o
   2   9   0     5563.87     5209.73    285.87 o
   3   9   0     1491.15     1437.07     73.82 o
   4   9   0     1756.87     1722.46     76.21 o
   5   9   0      175.47      226.34     31.47 o
   6   9   0      481.20      465.57     68.56 o
   7   9   0      107.60      256.01     72.99 o
   2  10   0     1432.94     1607.93     87.92 o
   3  10   0      628.87      641.93     32.20 o
   4  10   0      363.96      463.12     36.43 o
   5  10   0      315.82      405.16     49.76 o
   6  10   0      247.52      272.04     63.03 o
   7  10   0        9.07      -34.28     64.14 o
   2  11   0     4165.14     4140.91    233.89 o
   3  11   0      697.98      657.44     58.06 o
   4  11   0     3465.88     3337.99    129.78 o
   5  11   0     1616.54     1398.92    104.50 o
   6  11   0       48.54      118.33     54.74 o
   7  11   0       12.00      -59.72     65.25 o
   2  12   0     9429.25     9590.62    523.07 o
   3  12   0     3879.67     3352.43    209.01 o
   4  12   0      271.86      286.97     40.92 o
   5  12   0      227.14      231.13     48.66 o
   6  12   0      186.72      149.29     56.40 o
   7  12   0       16.29       77.96     73.54 o
   2  13   0     1911.98     1964.02    131.05 o
   3  13   0     1906.03     1992.22    116.67 o
   4  13   0      194.62      193.53     38.71 o
   5  13   0       87.70       65.80     41.47 o
   6  13   0       48.23       34.28     53.08 o
   7  13   0       36.90       19.35     68.56 o
   2  14   0      184.16      204.03     31.52 o
   3  14   0      311.45      396.45     44.23 o
   4  14   0      239.99      268.73     43.13 o
   5  14   0      173.78      122.20     45.89 o
   6  14   0      293.94      285.87     66.90 o
   7  14   0      195.63      134.92     76.86 o
   2  15   0      512.35      619.28     49.76 o
   3  15   0       50.74       68.56     28.75 o
   4  15   0      736.81      665.18     65.25 o
   5  15   0      759.64      756.41     78.52 o
   6  15   0      327.57      319.04     70.78 o
   7  15   0       11.43       85.15     79.07 o
   3  16   0     1099.18     1047.81     75.20 o
   4  16   0       36.60       76.86     36.49 o
   5  16   0       15.76       61.38     47.00 o
   6  16   0      104.34      181.36     65.25 o
   3  17   0     1815.65     1700.27    107.82 o
   4  17   0     1992.87     1847.35    124.41 o
   5  17   0      460.52      417.46     65.25 o
   6  17   0        1.26       39.26     58.06 o
   3  18   0     2512.21     2530.22    143.76 o
   4  18   0      447.87      465.02     59.72 o
   5  18   0      337.17      319.60     62.48 o
   6  18   0      132.07      153.72     66.35 o
   3  19   0      271.54      305.77     46.45 o
   4  19   0      155.72      172.51     45.34 o
   5  19   0       25.75       48.66     50.87 o
   6  19   0       89.61       92.89     66.35 o
   4  20   0       89.76      134.36     46.45 o
   5  20   0      230.45      239.97     59.16 o
   6  20   0      124.06       22.12     65.25 o
   4  21   0      487.39      433.50     63.03 o
   5  21   0      329.80      359.96     66.90 o
   6  21   0        0.34       68.01     66.35 o
   4  22   0      318.90      385.95     60.82 o
   5  22   0       24.82       30.96     54.74 o
   6  22   0       54.36      103.95     69.12 o
   4  23   0       32.19       50.87     46.45 o
   5  23   0       81.04       67.46     56.40 o
   5  24   0       29.19       11.06     58.61 o
   5  25   0      106.22       86.81     63.03 o
   5  26   0        4.78      -13.27     56.95 o
   5  27   0       83.39       44.79     61.38 o
  -1 -36   1       10.57       35.17     34.28 o
   0 -36   1      135.62      149.71     31.95 o
  -2 -35   1       14.13       39.01     30.13 o
  -1 -35   1        0.51       -6.56     27.16 o
   0 -35   1      162.95      248.54     43.13 o
   1 -35   1       24.65       15.61     26.66 o
  -2 -34   1        1.38       22.20     28.03 o
  -1 -34   1       92.02       95.90     28.30 o
   0 -34   1       35.98       20.90     63.86 o
   1 -34   1        5.84       40.89     54.19 o
   2 -34   1       41.00       35.91     25.53 o
  -3 -33   1       10.55        2.29     29.35 o
  -2 -33   1       78.57      106.29     28.56 o
  -1 -33   1       47.36       53.03     25.11 o
   0 -33   1        9.46        6.40     24.71 o
   1 -33   1      135.74      111.04     26.54 o
   2 -33   1       43.81       67.87     24.33 o
  -3 -32   1       58.45       83.15     29.43 o
  -2 -32   1       38.15       11.62     25.37 o
  -1 -32   1       18.58       24.84     23.93 o
   0 -32   1        6.18       20.82     24.32 o
   1 -32   1       86.51       92.74     25.33 o
   2 -32   1      108.88       69.15     23.18 o
   3 -32   1        9.31      -22.67     47.55 o
  -4 -31   1       22.18       -4.34     31.20 o
  -3 -31   1       32.02       23.23     27.22 o
  -2 -31   1       18.40       10.68     23.91 o
  -1 -31   1       35.65       35.55     23.54 o
   0 -31   1       66.81       47.54     27.92 o
   1 -31   1       16.08        2.09     28.75 o
   2 -31   1      210.00      199.89     25.45 o
   3 -31   1      217.82      166.43     54.74 o
  -4 -30   1       82.00       61.24     52.25 o
  -3 -30   1       68.27       87.97     36.49 o
  -2 -30   1      677.37      608.33     40.75 o
  -1 -30   1      325.89      346.58     31.64 o
   0 -30   1      150.51      123.99     24.64 o
   1 -30   1      313.90      264.23     27.22 o
   2 -30   1       91.86       74.01     21.34 o
   3 -30   1      128.65      143.21     50.32 o
   4 -30   1      126.07      111.69     54.74 o
  -4 -29   1      172.80      155.07     67.73 o
  -3 -29   1      232.01      280.11     32.01 o
  -2 -29   1       86.58      107.26     35.11 o
  -1 -29   1      377.47      419.12     32.95 o
   0 -29   1      501.69      503.83     35.19 o
   1 -29   1       94.93       73.50     26.82 o
   2 -29   1       66.09       64.46     19.33 o
   3 -29   1       45.64      111.69     46.45 o
   4 -29   1       87.45       57.50     51.98 o
  -5 -28   1       15.28       20.24     29.81 o
  -4 -28   1       64.96       41.76     35.11 o
  -3 -28   1      154.13      109.27     48.38 o
  -2 -28   1      679.59      625.88     70.50 o
  -1 -28   1      553.95      527.82     35.52 o
   0 -28   1      282.38      306.42     43.68 o
   1 -28   1      803.82      811.70     43.04 o
   2 -28   1      199.80      249.37     45.34 o
   3 -28   1      377.80      452.85     60.27 o
   4 -28   1      129.09       86.81     50.87 o
  -5 -27   1      259.81      312.78     35.89 o
  -4 -27   1       36.16        4.71     27.77 o
  -3 -27   1       62.12       68.45     23.83 o
  -2 -27   1      148.73      135.98     27.09 o
  -1 -27   1      470.02      492.15     33.23 o
   0 -27   1      130.84      173.78     34.01 o
   1 -27   1       51.40       42.35     23.22 o
   2 -27   1      873.12      847.65     71.88 o
   3 -27   1      503.49      378.21     55.85 o
   4 -27   1       10.66       27.09     47.55 o
  -5 -26   1      146.76      119.42     28.00 o
  -4 -26   1      394.28      359.21     78.24 o
  -3 -26   1      751.04      684.82     42.27 o
  -2 -26   1      395.28      492.64     39.53 o
  -1 -26   1       10.53       50.64     22.12 o
   0 -26   1      123.54      132.99     19.67 o
   1 -26   1      746.38      730.05     38.13 o
   2 -26   1      248.88      306.32     44.23 o
   3 -26   1       36.00       17.69     38.15 o
   4 -26   1        0.84      -33.47     36.72 o
   5 -26   1       30.80       29.14     23.23 o
  -5 -25   1       70.89       74.67     37.28 o
  -4 -25   1      238.66      195.58     30.42 o
  -3 -25   1      133.19      196.08     54.74 o
  -2 -25   1      708.18      710.72     39.36 o
  -1 -25   1      495.20      520.60     41.75 o
   0 -25   1       48.44       55.08     16.92 o
   1 -25   1      179.89      194.95     19.54 o
   2 -25   1        9.73      -28.20     28.20 o
   3 -25   1       73.77       90.68     38.71 o
   4 -25   1      308.73      321.87     25.85 o
   5 -25   1      127.40      117.42     25.02 o
  -6 -24   1       30.68       17.86     27.99 o
  -5 -24   1       69.08       62.10     33.58 o
  -4 -24   1       10.46      -13.13     21.86 o
  -3 -24   1       58.45       65.25     20.54 o
  -2 -24   1       59.33       74.25     21.29 o
  -1 -24   1      146.79      169.21     20.32 o
   0 -24   1       15.33       -6.57     14.40 o
   1 -24   1       46.47       60.27     14.22 o
   2 -24   1       67.41       38.15     30.41 o
   3 -24   1       46.61       92.45     29.09 o
   4 -24   1      109.53       64.77     94.28 o
   5 -24   1      255.31      265.16     28.40 o
  -6 -23   1       57.11       48.95     28.06 o
  -5 -23   1      190.86      228.82     27.37 o
  -4 -23   1      333.25      347.22     28.83 o
  -3 -23   1      473.03      472.82     32.94 o
  -2 -23   1       52.76       60.45     16.73 o
  -1 -23   1       51.29       32.16     15.23 o
   0 -23   1      456.21      468.89     27.69 o
   1 -23   1      167.18      199.22     17.57 o
   2 -23   1       27.11       12.75     22.19 o
   3 -23   1       18.87       21.47     26.17 o
   4 -23   1       29.92       32.53     17.39 o
   5 -23   1      116.19      149.83     24.54 o
  -6 -22   1      161.58      158.07     29.24 o
  -5 -22   1      177.21      137.50     24.77 o
  -4 -22   1      208.09      189.89     24.40 o
  -3 -22   1      374.63      452.82     37.40 o
  -2 -22   1      439.17      449.40     28.25 o
  -1 -22   1       13.66        6.31     14.06 o
   0 -22   1     1092.46     1037.12     45.66 o
   1 -22   1     2647.56     2386.95     92.46 o
   2 -22   1      541.76      560.33     48.66 o
   3 -22   1       42.87       20.49     25.77 o
   4 -22   1      144.26      172.81     19.81 o
   5 -22   1       10.27        8.13     21.97 o
  -6 -21   1      155.92      190.06     30.21 o
  -5 -21   1       44.15       45.82     22.18 o
  -4 -21   1      118.73       84.07     21.07 o
  -3 -21   1      465.48      458.64     21.46 o
  -2 -21   1      262.39      277.46     21.79 o
  -1 -21   1      277.30      272.08     21.07 o
   0 -21   1      902.98      886.80     39.96 o
   1 -21   1       79.80       74.90     21.29 o
   2 -21   1     1402.43     1335.45     63.07 o
   3 -21   1      766.70      746.02     98.70 o
   4 -21   1      172.23      195.14     25.16 o
   5 -21   1       41.85       55.20     22.10 o
   6 -21   1        5.60      -12.65     31.55 o
  -6 -20   1       11.61        0.92     25.34 o
  -5 -20   1       81.77       51.73     21.57 o
  -4 -20   1      328.10      313.99     25.57 o
  -3 -20   1      665.38      710.46     26.85 o
  -2 -20   1     5302.19     5244.63    162.78 o
  -1 -20   1     4423.60     4137.55    155.80 o
   0 -20   1      875.31      843.13     38.00 o
   1 -20   1      419.73      457.51     34.56 o
   2 -20   1      353.59      403.46     31.38 o
   3 -20   1      740.30      828.15    121.09 o
   4 -20   1      786.89      744.18     35.05 o
   5 -20   1       20.16       41.62     32.23 o
   6 -20   1       11.74        6.68     55.02 o
  -6 -19   1       42.63       11.44     25.10 o
  -5 -19   1       44.98       61.22     21.47 o
  -4 -19   1      257.10      270.42     29.58 o
  -3 -19   1     1296.45     1317.54     45.89 o
  -2 -19   1      152.97      150.38     26.66 o
  -1 -19   1     2249.49     2161.80     84.25 o
   0 -19   1     3747.74     3660.01    138.00 o
   1 -19   1      856.47      860.48     47.00 o
   2 -19   1     1080.07     1102.91     53.67 o
   3 -19   1      403.13      412.05     33.95 o
   4 -19   1      163.74      168.26     18.61 o
   5 -19   1      748.71      710.98     47.16 o
   6 -19   1      118.01      193.81     35.13 o
  -6 -18   1       94.31       61.54     25.81 o
  -5 -18   1      436.69      480.53     31.16 o
  -4 -18   1      663.42      709.39     34.73 o
  -3 -18   1     1340.78     1249.87     38.92 o
  -2 -18   1     1460.27     1387.08     47.82 o
  -1 -18   1     3374.34     3221.43    121.98 o
   0 -18   1     4918.49     4530.96    169.09 o
   1 -18   1     4597.96     4785.85    184.24 o
   2 -18   1     1291.32     1283.30     59.00 o
   3 -18   1     2087.17     1951.57     84.96 o
   4 -18   1     1149.19     1053.17     44.14 o
   5 -18   1       40.56       30.69     20.70 o
   6 -18   1       18.79       37.18     33.18 o
  -7 -17   1       45.30       46.68     36.48 o
  -6 -17   1      178.38      206.80     28.16 o
  -5 -17   1      457.07      566.07     33.29 o
  -4 -17   1      554.89      609.59     31.29 o
  -3 -17   1      658.51      701.91     25.16 o
  -2 -17   1      277.97      326.19     17.85 o
  -1 -17   1      986.47      973.68     43.13 o
   0 -17   1      689.35      628.76     30.13 o
   1 -17   1     1116.09     1192.62     52.56 o
   2 -17   1     3058.51     3002.76    120.93 o
   3 -17   1     1237.32     1067.23     54.63 o
   4 -17   1       66.26       95.32     23.12 o
   5 -17   1       48.92       49.19     20.92 o
   6 -17   1       29.15       39.41     30.59 o
  -7 -16   1        0.00        3.69     35.25 o
  -6 -16   1       95.72      114.62     25.28 o
  -5 -16   1      142.80      153.53     21.94 o
  -4 -16   1     1196.51     1121.73     44.02 o
  -3 -16   1     1434.92     1333.08     40.10 o
  -2 -16   1     1280.85     1195.96     41.36 o
  -1 -16   1     1136.50     1066.18     43.58 o
   0 -16   1     1244.48     1218.67     48.62 o
   1 -16   1     3357.88     3459.89    134.44 o
   2 -16   1      877.95      822.18     41.00 o
   3 -16   1      207.51      249.15     26.16 o
   4 -16   1      271.87      299.74     21.92 o
   5 -16   1      292.63      346.24     43.55 o
   6 -16   1      171.54      208.57     35.47 o
  -7 -15   1      217.07      178.90     39.98 o
  -6 -15   1      150.44      120.27     24.91 o
  -5 -15   1       11.11       37.88     19.30 o
  -4 -15   1      343.79      405.47     25.89 o
  -3 -15   1      980.11      961.04     30.50 o
  -2 -15   1      820.56      811.23     27.93 o
  -1 -15   1      674.09      741.93     38.98 o
   0 -15   1     1329.96     1366.93     53.32 o
   1 -15   1     1024.99     1077.30     47.29 o
   2 -15   1      256.40      303.08     23.99 o
   3 -15   1      935.61      933.22     47.41 o
   4 -15   1      429.38      458.30     25.89 o
   5 -15   1      347.11      353.13     31.10 o
   6 -15   1      104.22      105.58     37.05 o
  -7 -14   1        8.74       16.35     43.13 o
  -6 -14   1      263.80      234.38     38.20 o
  -5 -14   1      315.02      307.16     24.93 o
  -4 -14   1       94.84      111.06     12.57 o
  -3 -14   1      780.42      758.35     26.50 o
  -2 -14   1      843.59      865.53     26.25 o
  -1 -14   1       90.37      118.52     10.93 o
   0 -14   1      627.82      660.64     28.02 o
   1 -14   1      350.16      423.30     34.01 o
   2 -14   1      337.63      382.19     26.76 o
   3 -14   1      378.48      439.67     49.76 o
   4 -14   1      935.20      849.25     37.03 o
   5 -14   1      399.53      388.44     28.12 o
   6 -14   1      178.26      151.37     33.14 o
  -7 -13   1       78.69       49.49     35.37 o
  -6 -13   1       15.41        8.97     22.26 o
  -5 -13   1      374.37      415.68     27.02 o
  -4 -13   1     1586.11     1455.72     43.15 o
  -3 -13   1     1007.24      928.99     29.99 o
  -2 -13   1       44.72       44.62      6.44 o
  -1 -13   1      337.25      332.48     17.97 o
   0 -13   1     2377.03     2432.25     91.67 o
   1 -13   1     2105.05     2416.32     95.16 o
   2 -13   1      249.83      304.61     25.16 o
   3 -13   1      166.51      183.52     10.51 o
   4 -13   1      194.96      243.99     19.23 o
   5 -13   1      186.52      221.46     23.72 o
   6 -13   1      139.92      176.76     43.68 o
  -7 -12   1       12.63       41.87     34.33 o
  -6 -12   1      234.99      266.44     57.85 o
  -5 -12   1      378.90      368.67     26.53 o
  -4 -12   1     1171.96     1234.66     39.29 o
  -3 -12   1      671.23      710.85     24.36 o
  -2 -12   1      117.60      159.51     11.17 o
  -1 -12   1       60.26       74.83      8.57 o
   0 -12   1     4323.31     4418.23    163.23 o
   1 -12   1    11043.70    11417.88    423.98 o
   2 -12   1     1464.30     1381.90     61.93 o
   3 -12   1     1203.55     1137.58     33.95 o
   4 -12   1      732.28      721.33     30.41 o
   5 -12   1       56.92       80.95     20.01 o
   6 -12   1        9.22        0.75     27.92 o
   7 -12   1       88.76       52.38     36.11 o
  -7 -11   1      186.72      173.39     38.33 o
  -6 -11   1      366.36      397.03     30.54 o
  -5 -11   1      237.79      269.56     22.80 o
  -4 -11   1      712.59      719.99     25.97 o
  -3 -11   1     2467.53     2348.05     64.54 o
  -2 -11   1     2182.23     2113.18     58.90 o
  -1 -11   1      974.74      986.40     39.09 o
   0 -11   1     3882.37     4111.03    151.89 o
   1 -11   1      809.23      914.71     41.61 o
   2 -11   1     5756.28     5909.67    227.04 o
   3 -11   1     4333.77     4165.04    111.91 o
   4 -11   1      375.26      403.68     19.20 o
   5 -11   1      461.09      467.85     32.73 o
   6 -11   1       33.99       95.96     29.83 o
   7 -11   1        2.87      -22.85     34.28 o
  -7 -10   1       36.35       76.82     33.73 o
  -6 -10   1       96.35       93.84     23.06 o
  -5 -10   1      169.43      211.43     24.03 o
  -4 -10   1      748.42      790.20     27.86 o
  -3 -10   1     2139.31     2142.81     60.34 o
  -2 -10   1    16827.06    16425.10    422.52 o
  -1 -10   1    18436.54    17775.25    649.42 o
   0 -10   1     5365.42     5633.28    294.16 o
   1 -10   1     2892.95     3301.54    128.96 o
   2 -10   1      134.09      139.22     22.67 o
   3 -10   1     4042.09     3957.26    106.19 o
   4 -10   1     3116.98     3021.03     82.76 o
   5 -10   1       94.25       91.45     19.38 o
   6 -10   1      247.86      225.39     34.41 o
   7 -10   1       57.39       49.62     34.41 o
  -7  -9   1       27.84       56.42     33.19 o
  -6  -9   1      273.32      305.99     27.94 o
  -5  -9   1      290.19      367.33     34.06 o
  -4  -9   1      938.48      897.30     36.19 o
  -3  -9   1     2464.99     2323.26     66.29 o
  -2  -9   1     1791.47     1904.79     49.84 o
  -1  -9   1     2760.68     2541.79     95.01 o
   0  -9   1    10447.70    10788.82    559.01 o
   1  -9   1     6002.05     6317.06    240.52 o
   2  -9   1     3456.26     3358.27    125.23 o
   3  -9   1     2302.98     2168.89     59.52 o
   4  -9   1      641.05      697.04     25.97 o
   5  -9   1      788.02      749.16     37.09 o
   6  -9   1      115.54      168.16     31.61 o
   7  -9   1        2.52       24.50     33.47 o
  -7  -8   1       51.79        0.38     31.80 o
  -6  -8   1      583.01      616.73     42.82 o
  -5  -8   1      752.11      744.53     35.54 o
  -4  -8   1     2980.61     2845.26     92.19 o
  -3  -8   1      644.86      584.39     20.17 o
  -2  -8   1     3937.66     3841.02    104.10 o
  -1  -8   1     5410.85     5271.58    193.93 o
   0  -8   1    12598.25    12860.66    665.73 o
   1  -8   1    24399.14    24855.05    928.27 o
   2  -8   1     1521.84     1332.32     52.56 o
   3  -8   1     2895.26     2806.63     75.52 o
   4  -8   1     1190.46     1202.51     38.19 o
   5  -8   1       76.21      114.49     19.02 o
   6  -8   1       23.59       31.29     28.30 o
   7  -8   1        7.45       68.01     45.34 o
  -7  -7   1       50.17       70.06     32.59 o
  -6  -7   1      203.14      248.02     30.99 o
  -5  -7   1     2072.96     2004.45     70.46 o
  -4  -7   1     1406.50     1282.54     45.57 o
  -3  -7   1     4345.35     4248.31    113.36 o
  -2  -7   1     1641.86     1665.06     44.95 o
  -1  -7   1      762.49      869.35     27.77 o
   0  -7   1     4770.00     4640.21    242.18 o
   1  -7   1     2080.33     2266.76     82.06 o
   2  -7   1     6115.64     5918.21    156.17 o
   3  -7   1     2242.74     2104.85     59.07 o
   4  -7   1       50.11       79.09     14.36 o
   5  -7   1      607.42      655.87     39.25 o
   6  -7   1      159.72      170.79     31.96 o
   7  -7   1       95.78      105.06     48.11 o
  -7  -6   1        0.01       23.06     30.54 o
  -6  -6   1      362.14      379.62     57.23 o
  -5  -6   1       97.82      108.12     19.87 o
  -4  -6   1     1688.30     1565.06     54.63 o
  -3  -6   1     2293.32     2207.98     69.65 o
  -2  -6   1     6228.00     6085.15    159.59 o
  -1  -6   1      886.74      897.78     29.37 o
   0  -6   1      310.66      299.14     20.46 o
   1  -6   1     4283.01     4528.81    179.96 o
   2  -6   1      617.72      615.63     18.62 o
   3  -6   1      170.85      196.88     11.58 o
   4  -6   1      287.87      331.22     20.83 o
   5  -6   1      854.85      805.56     42.37 o
   6  -6   1      540.87      517.94     42.14 o
   7  -6   1       96.00       98.97     47.55 o
  -7  -5   1      268.99      268.19     37.72 o
  -6  -5   1      558.64      579.72     84.32 o
  -5  -5   1       46.17       35.40     14.07 o
  -4  -5   1      576.29      614.69     23.74 o
  -3  -5   1     1236.80     1205.43     41.36 o
  -2  -5   1     4523.20     4276.07    112.88 o
  -1  -5   1       43.51       36.05      4.63 o
   0  -5   1     2131.38     2248.78    107.27 o
   1  -5   1     3549.97     3638.56    138.92 o
   2  -5   1     1925.90     1973.95     52.40 o
   3  -5   1     1513.27     1443.93     40.73 o
   4  -5   1     1753.88     1667.46     58.03 o
   5  -5   1      119.40       94.16     23.90 o
   6  -5   1       59.31       94.55     37.60 o
   7  -5   1       71.98       42.02     45.89 o
  -7  -4   1       26.12       42.04     31.78 o
  -6  -4   1      268.38      294.36     32.78 o
  -5  -4   1      345.64      430.78     48.14 o
  -4  -4   1      420.09      475.34     20.88 o
  -3  -4   1     3374.65     3459.26    110.08 o
  -2  -4   1     7364.80     7396.79    225.48 o
  -1  -4   1      704.13      678.06     29.71 o
   0  -4   1     2394.10     2546.81    132.15 o
   1  -4   1     1922.51     2040.55     82.27 o
   2  -4   1      584.64      579.12     19.13 o
   3  -4   1      252.22      277.55     15.58 o
   4  -4   1      389.19      446.28     31.68 o
   5  -4   1      672.45      636.25     40.79 o
   6  -4   1      447.81      523.63     56.40 o
   7  -4   1      165.09      112.25     49.76 o
  -7  -3   1       33.12       40.36     43.13 o
  -6  -3   1       17.16       50.75     22.15 o
  -5  -3   1      898.77      963.46     35.70 o
  -4  -3   1     2978.87     2775.86     78.05 o
  -3  -3   1     1225.23     1189.37     43.53 o
  -2  -3   1     1897.93     1878.15     60.10 o
  -1  -3   1     9132.19     8783.16    322.64 o
   0  -3   1      220.01      221.02      9.83 o
   1  -3   1     5671.88     5760.56    151.29 o
   2  -3   1     4421.44     4281.45    111.36 o
   3  -3   1     1409.21     1310.31     44.87 o
   4  -3   1       96.56       99.21     14.62 o
   5  -3   1      536.13      571.73     56.40 o
   6  -3   1      327.18      300.24     48.11 o
   7  -3   1       48.99       98.97     50.32 o
  -7  -2   1       13.35       11.06     43.13 o
  -6  -2   1      602.05      625.45     54.74 o
  -5  -2   1     1177.97     1110.90     43.37 o
  -4  -2   1     3133.01     3170.77     87.51 o
  -3  -2   1     6380.34     6517.99    175.45 o
  -2  -2   1      622.54      624.14     22.01 o
  -1  -2   1     7572.12     7367.39    242.21 o
   0  -2   1     6950.63     7129.30    260.59 o
   1  -2   1    39811.18    40790.77   1060.95 o
   2  -2   1     5618.20     5677.59    174.75 o
   3  -2   1      883.88      858.00     31.25 o
   4  -2   1     1441.45     1367.16     57.27 o
   5  -2   1       49.05       76.87     24.17 o
   6  -2   1       17.67       24.33     37.05 o
   7  -2   1      174.18      130.49     51.42 o
  -7  -1   1       91.29       94.55     46.45 o
  -6  -1   1      345.86       32.07     45.89 o
  -5  -1   1      298.89      350.00     59.72 o
  -4  -1   1      912.16      917.88     30.60 o
  -3  -1   1     2340.83     2245.96     57.87 o
  -2  -1   1     1337.25     1377.38     41.80 o
  -1  -1   1    21026.72    21035.66    655.71 o
   1  -1   1     3961.08     3892.00    113.91 o
   2  -1   1     6367.60     6596.74    205.91 o
   3  -1   1     3879.88     3625.77    113.18 o
   4  -1   1     1041.80      941.58     56.40 o
   5  -1   1      932.20      882.48     65.25 o
   6  -1   1      204.51      215.64     45.89 o
   7  -1   1       44.07       49.76     49.21 o
  -7   0   1       30.66       34.75     35.66 o
  -6   0   1      155.33      138.14     54.74 o
  -5   0   1       51.04       66.74     25.45 o
  -4   0   1      531.27      617.46     45.04 o
  -3   0   1     6077.22     6063.16    161.71 o
  -2   0   1    53504.60    53618.03   1409.82 o
  -1   0   1    10226.20    10424.31    315.26 o
   0   0   1       50.66       13.82      3.32 o
   1   0   1       16.76       18.61      6.08 o
   2   0   1       41.07       77.96     11.61 o
   3   0   1    10394.83    10271.44    378.27 o
   5   0   1       96.20      104.33     26.70 o
   6   0   1       81.80      120.54     43.68 o
   7   0   1      225.00      235.00     56.95 o
  -7   1   1       87.66       73.54     43.68 o
  -6   1   1      451.72      111.69     51.42 o
  -5   1   1      361.30      439.34     64.97 o
  -4   1   1      861.38      902.64     41.36 o
  -3   1   1     1887.07     1909.89     57.67 o
  -2   1   1     1251.54     1248.13     36.33 o
  -1   1   1    22429.00    22272.43    571.55 o
   1   1   1     3277.24     3224.70    194.63 o
   2   1   1     7176.77     7292.08    353.32 o
   3   1   1     3916.99     3642.72    194.63 o
   4   1   1     1095.66     1051.13     66.35 o
   5   1   1      869.90      778.53     65.80 o
   6   1   1      219.79      223.38     48.11 o
   7   1   1       51.92        0.55     48.11 o
  -7   2   1       19.32       82.94     44.79 o
  -6   2   1      611.79      633.66     63.03 o
  -5   2   1     1109.95     1121.35     76.86 o
  -4   2   1     3246.83     3101.40    172.51 o
  -3   2   1     6218.82     6654.26    201.63 o
  -2   2   1      643.08      630.14     19.14 o
  -1   2   1     6128.64     6229.42    174.22 o
   2   2   1     5853.05     5865.51    300.24 o
   3   2   1      892.91      865.89     56.40 o
   4   2   1     1390.18     1289.44     84.60 o
   5   2   1       56.92       20.46     33.73 o
   6   2   1        6.74       49.21     39.81 o
   7   2   1      203.36      127.17     55.85 o
  -7   3   1       25.54       74.09     45.89 o
  -6   3   1        6.14       21.84     27.58 o
  -5   3   1     1051.42     1084.30     71.88 o
  -4   3   1     3062.18     2848.16    154.82 o
  -3   3   1     1298.63     1304.27     52.89 o
  -2   3   1     1834.61     1969.66     75.02 o
  -1   3   1     8178.51     8520.14    450.09 o
   1   3   1     5812.17     5819.62    312.96 o
   2   3   1     3891.89     3856.71    221.73 o
   3   3   1     1412.28     1412.19     79.62 o
   4   3   1      114.43      137.13     29.31 o
   5   3   1      515.79      765.81     64.69 o
   6   3   1      344.14      313.51     53.63 o
   7   3   1       49.29       43.13     52.53 o
  -7   4   1       28.07      102.29     48.11 o
  -6   4   1      246.22      257.67     46.45 o
  -5   4   1      426.33      404.08    180.81 o
  -4   4   1      515.82      541.87     42.58 o
  -3   4   1     3518.05     3661.98    137.15 o
  -2   4   1     7493.65     7444.71    278.42 o
  -1   4   1      842.66      885.25     42.58 o
   0   4   1     2299.91     2448.94    138.23 o
   1   4   1     2268.16     2366.55    119.99 o
   2   4   1      711.79      762.54     30.49 o
   3   4   1      199.76      180.81     27.65 o
   4   4   1      346.55      421.33     43.13 o
   5   4   1      706.81      671.81     62.48 o
   6   4   1      446.03      434.94     46.18 o
   7   4   1      172.30      160.35     61.93 o
  -7   5   1      275.91      233.89     55.29 o
  -6   5   1      637.01      546.85     59.72 o
  -5   5   1       35.67       31.74     25.43 o
  -4   5   1      609.97      663.38     53.63 o
  -3   5   1     1252.47     1246.95     53.07 o
  -2   5   1     4401.09     4219.06    161.98 o
  -1   5   1      108.03      120.54     11.61 o
   0   5   1     1725.03     1804.77    111.69 o
   1   5   1     3573.48     3685.30    201.27 o
   2   5   1     1656.92     1791.60     76.62 o
   3   5   1     1418.46     1328.90     60.38 o
   4   5   1     1728.47     1753.66    117.22 o
   5   5   1      114.38      164.67     28.90 o
   6   5   1       76.21       66.90     50.32 o
  -7   6   1        0.54      103.40     50.32 o
  -6   6   1      334.78      298.58     50.32 o
  -5   6   1       98.25      161.22     38.98 o
  -4   6   1     1747.63     1661.16     70.08 o
  -3   6   1     2195.90     2098.32     86.94 o
  -2   6   1     5882.21     6002.08    317.38 o
  -1   6   1     1003.37     1009.66     51.98 o
   1   6   1     4858.52     5289.91    261.54 o
   2   6   1      551.73      519.76     41.47 o
   3   6   1      181.85      268.00     41.47 o
   4   6   1      261.71      344.10     29.71 o
   5   6   1      855.72     1089.44     75.75 o
   6   6   1      563.51      655.23     77.41 o
  -7   7   1       39.04       85.70     48.11 o
  -6   7   1      214.25      208.46     45.89 o
  -5   7   1     2195.84     2169.71    123.86 o
  -4   7   1     1219.35     1258.63     72.43 o
  -3   7   1     4202.99     4214.45    227.26 o
  -2   7   1     1389.59     1490.15     90.68 o
   1   7   1     1655.64     1772.70    118.88 o
   2   7   1     6156.97     5998.77    324.57 o
   3   7   1     2178.75     2225.50    162.56 o
   4   7   1       34.39       76.30     29.86 o
   5   7   1      537.14      542.43     64.14 o
   6   7   1      191.53      239.97     59.16 o
  -7   8   1       61.28       66.35     49.21 o
  -6   8   1      511.52      436.26     58.61 o
  -5   8   1      939.32      902.94     67.46 o
  -4   8   1     2990.74     2926.67    160.35 o
  -3   8   1      610.12      635.87     44.79 o
  -2   8   1     4094.13     4079.11    150.06 o
   1   8   1    24227.97    25081.58   1340.86 o
   2   8   1     1349.89     1082.09     75.75 o
   3   8   1     2762.76     2542.38    158.69 o
   4   8   1     1222.42     1223.09     84.60 o
   5   8   1      101.22      126.62     41.47 o
   6   8   1       39.89      108.93     53.63 o
   7   8   1       10.37       28.75     71.88 o
  -7   9   1       46.92      105.47     41.98 o
  -6   9   1      302.59      331.76     51.42 o
  -5   9   1      242.78      211.22     40.92 o
  -4   9   1      998.21     1008.55     66.35 o
  -3   9   1     2795.12     2891.84    135.47 o
  -2   9   1     1464.26     1611.66     72.28 o
   1   9   1     6137.87     6515.76    348.90 o
   2   9   1     3038.25     2954.87    181.36 o
   3   9   1     2247.18     1990.56    126.62 o
   4   9   1      649.54      660.20     60.82 o
   5   9   1      798.47      900.17     75.75 o
   6   9   1      115.93      163.67     58.61 o
   7   9   1        3.85      -68.56     70.78 o
  -7  10   1       41.29       39.06     40.35 o
  -6  10   1      112.75       86.51     33.08 o
  -5  10   1      128.27      169.20     38.71 o
  -4  10   1      845.53      833.27     61.38 o
  -3  10   1     2114.52     2260.48     88.90 o
  -2  10   1    16822.70    15875.10    490.21 o
   1  10   1     3117.75     3484.03    188.00 o
   2  10   1       68.20       54.74     21.01 o
   3  10   1     4163.67     3952.36    223.38 o
   4  10   1     2760.76     2714.35    174.73 o
   5  10   1      105.97      119.99     41.47 o
   6  10   1      250.20      333.42     65.25 o
   7  10   1       45.15      -27.09     74.09 o
  -7  11   1      183.88      308.54     74.65 o
  -6  11   1      362.49      432.84    123.30 o
  -5  11   1      191.98      224.07     31.07 o
  -4  11   1      637.94      651.45     41.03 o
  -3  11   1     2359.32     2300.98     94.56 o
  -2  11   1     2539.63     2417.42    124.41 o
   1  11   1     1053.69     1136.28     64.14 o
   2  11   1     5899.16     6086.13    329.55 o
   3  11   1     4504.91     4224.96    235.55 o
   4  11   1      298.15      316.28     45.89 o
   5  11   1      387.35      406.41     59.72 o
   6  11   1       34.77       68.01     56.95 o
   7  11   1        0.77       -4.42     75.75 o
  -7  12   1        9.13        9.95     65.25 o
  -6  12   1      275.27      315.84     64.69 o
  -5  12   1      455.35      487.79     71.60 o
  -4  12   1     1237.43     1337.14     60.54 o
  -3  12   1      760.31      797.96     32.02 o
  -2  12   1      114.01      152.61     23.78 o
   1  12   1    10812.97    11072.48    613.20 o
   2  12   1     1670.07     1712.43     93.45 o
   3  12   1     1253.01     1154.52     78.52 o
   4  12   1      815.15      852.62     68.01 o
   5  12   1       72.55       55.85     44.23 o
   6  12   1       17.87        8.85     58.06 o
   7  12   1       78.87       69.67     80.18 o
  -7  13   1       65.71       98.97     68.01 o
  -6  13   1       11.04        2.76     52.53 o
  -5  13   1      268.59      288.16     43.68 o
  -4  13   1     1442.15     1254.92     83.49 o
  -3  13   1     1176.59     1103.65     68.01 o
  -2  13   1      109.71       11.06     23.78 o
   2  13   1      338.05      356.64     38.15 o
   3  13   1      157.14      188.55     34.83 o
   4  13   1      229.10      277.57     44.79 o
   5  13   1      186.04      227.26     53.08 o
   6  13   1      122.56      148.19     63.03 o
  -7  14   1        5.33      -43.68     64.14 o
  -6  14   1      243.79      168.26     41.87 o
  -5  14   1      283.92      263.23     29.94 o
  -4  14   1       82.68      119.48     22.72 o
  -3  14   1      756.62      697.80     57.50 o
   2  14   1      355.39      434.05     44.79 o
   3  14   1      369.70      446.77     49.21 o
   4  14   1      947.92      932.24     77.41 o
   5  14   1      398.30      404.75     64.14 o
   6  14   1      158.94      362.17     76.86 o
  -7  15   1      215.54      385.39     82.39 o
  -6  15   1      124.79      104.50     54.19 o
  -5  15   1       29.33       24.88     41.47 o
  -4  15   1      460.53      448.98     49.21 o
  -3  15   1      917.93      871.97     68.56 o
   2  15   1      281.32      304.11     38.71 o
   3  15   1      936.59      914.00     73.54 o
   4  15   1      329.72      382.63     56.40 o
   5  15   1      376.04      467.78     67.46 o
   6  15   1      105.82      153.16     63.59 o
  -7  16   1        0.31       18.25     68.01 o
  -6  16   1       93.20      173.07     58.06 o
  -5  16   1      133.06       84.05     43.13 o
  -4  16   1     1044.46      999.70     82.39 o
  -3  16   1     1364.35     1281.15     87.92 o
   2  16   1      721.60      695.59     61.93 o
   3  16   1      208.43      249.37     42.02 o
   4  16   1      288.10      324.57     51.98 o
   5  16   1      315.19      316.28     64.14 o
   6  16   1      146.08      216.75     73.54 o
  -6  17   1      154.06      145.42     60.27 o
  -5  17   1      379.66      446.77     63.59 o
  -4  17   1      489.19      469.44     56.95 o
  -3  17   1      598.04      654.67     60.82 o
   2  17   1     3168.32     3099.19    177.49 o
   3  17   1     1113.02     1118.58     84.60 o
   4  17   1       58.34       72.43     45.34 o
   5  17   1       34.50       48.11     53.08 o
  -6  18   1       81.06       91.23     58.06 o
  -5  18   1      445.29      366.04     60.27 o
  -4  18   1      648.04      616.52     66.90 o
   3  18   1     1973.49     1962.36    128.28 o
   4  18   1     1222.19     1162.26     92.89 o
   5  18   1       31.36       51.42     55.85 o
   6  18   1       26.55       19.35     70.22 o
  -6  19   1       32.63       49.76     60.82 o
  -5  19   1       40.11       94.00     50.87 o
  -4  19   1      289.79      264.85     47.55 o
   3  19   1      388.80      468.33     56.40 o
   4  19   1      139.21      108.37     49.21 o
   5  19   1      755.09      817.79     88.47 o
   6  19   1      114.70      108.37     71.88 o
  -6  20   1       10.43       33.73     61.93 o
  -5  20   1       98.71       32.07     49.76 o
  -4  20   1      265.81      217.30     47.00 o
   3  20   1      789.16      798.43     74.09 o
   4  20   1      861.89      702.22     78.52 o
   5  20   1       23.10       60.82     58.61 o
  -6  21   1      148.00      167.54     66.90 o
  -5  21   1       57.59       35.94     50.87 o
  -4  21   1       89.92       91.23     44.79 o
   3  21   1      721.04      732.64     72.43 o
   4  21   1      158.89      138.23     54.19 o
   5  21   1       32.03       46.45     59.72 o
   6  21   1        9.63       64.14     73.54 o
  -6  22   1      149.67       94.00     66.35 o
  -5  22   1      175.19      167.54     55.85 o
   4  22   1      135.13       53.63     48.66 o
   5  22   1        9.38      -42.58     58.61 o
  -6  23   1       58.31       31.52     63.03 o
  -5  23   1      196.01      136.57     59.72 o
   4  23   1       35.76       35.94     47.55 o
   5  23   1      100.63       97.87     63.03 o
  -5  24   1       90.68      124.41     58.61 o
   4  24   1      112.97       86.81     55.29 o
   5  24   1      280.26      201.27     68.56 o
  -5  25   1       76.14       22.12     54.19 o
   4  25   1      277.72      305.22     66.90 o
   5  25   1      114.45      139.89     68.01 o
  -5  26   1      161.44      218.96     61.38 o
   5  26   1       32.74      -11.61     57.50 o
  -5  27   1      246.04      210.67     63.03 o
  -5  28   1       20.81       25.43     56.40 o
  -2 -35   2       45.33       53.40     31.72 o
  -1 -35   2        6.69        9.45     29.71 o
   0 -35   2        7.02      -25.38     28.40 o
   1 -35   2        8.72      -20.81     25.67 o
  -2 -34   2      120.00      163.51     34.08 o
  -1 -34   2        7.95       28.40     30.13 o
   0 -34   2       55.48       35.37     29.58 o
   1 -34   2       55.87       65.36     26.14 o
  -3 -33   2       29.03       54.70     31.61 o
  -2 -33   2        5.46       -5.14     28.47 o
  -1 -33   2      136.48      117.45     29.11 o
   0 -33   2       47.44       45.94     25.24 o
   1 -33   2       24.09       27.17     23.63 o
   2 -33   2       21.91       47.91     32.90 o
  -3 -32   2       17.87       -4.51     29.76 o
  -2 -32   2       24.79       52.82     28.64 o
  -1 -32   2       63.61       83.32     26.78 o
   0 -32   2      112.98      134.72     44.23 o
   1 -32   2       60.74       63.90     23.12 o
   2 -32   2       31.36       30.96     44.23 o
  -4 -31   2       12.84       -4.69     33.19 o
  -3 -31   2       11.47       -3.44     28.55 o
  -2 -31   2       63.32       35.12     26.55 o
  -1 -31   2       18.32       38.71     24.63 o
   0 -31   2      118.00      137.58     25.82 o
   1 -31   2      278.51      255.83     27.72 o
   2 -31   2       40.67       50.32     44.23 o
   3 -31   2       12.66       12.16     46.45 o
  -4 -30   2       98.62       98.44     33.88 o
  -3 -30   2      202.77      197.59     37.88 o
  -2 -30   2      231.25      248.57     31.04 o
  -1 -30   2      310.33      266.31     30.28 o
   0 -30   2       94.86       97.52     24.04 o
   1 -30   2      114.12      123.42     22.91 o
   2 -30   2      374.08      362.17     56.40 o
   3 -30   2       59.08       75.20     49.21 o
  -4 -29   2       37.92       32.04     35.39 o
  -3 -29   2       34.60       51.72     27.50 o
  -2 -29   2      308.59      275.54     31.07 o
  -1 -29   2      218.42      248.40     37.32 o
   0 -29   2       21.04       18.92     20.55 o
   1 -29   2      132.17      170.82     32.35 o
   2 -29   2       42.12       48.11     42.58 o
   3 -29   2      346.44      233.89     54.74 o
  -5 -28   2       65.38       60.80     33.04 o
  -4 -28   2      117.80       76.91     32.54 o
  -3 -28   2      526.86      548.50     59.72 o
  -2 -28   2      423.91      396.38     33.74 o
  -1 -28   2     1013.60     1095.95     54.92 o
   0 -28   2      327.34      337.97     28.40 o
   1 -28   2      198.49      200.16     23.22 o
   2 -28   2      590.92      525.29     60.82 o
   3 -28   2      109.34       59.72     44.23 o
   4 -28   2        4.96       16.92     40.90 o
  -5 -27   2       24.09       32.20     31.20 o
  -4 -27   2        1.30       45.85     30.23 o
  -3 -27   2       54.97       64.95     25.43 o
  -2 -27   2      121.57      166.11     25.16 o
  -1 -27   2        5.26        8.46     35.39 o
   0 -27   2      690.70      718.62     40.39 o
   1 -27   2      951.71      955.29     46.10 o
   2 -27   2      217.18      257.67     48.11 o
   3 -27   2       22.35       38.15     44.23 o
   4 -27   2        3.81       29.57     39.79 o
  -5 -26   2      206.38      166.11     33.75 o
  -4 -26   2      288.35      255.21     35.50 o
  -3 -26   2       76.04      107.87     25.89 o
  -2 -26   2      113.39      159.55     28.20 o
  -1 -26   2      433.79      502.11     33.60 o
   0 -26   2     1673.61     1575.67     67.69 o
   1 -26   2       63.22       66.88     16.48 o
   2 -26   2       57.31       33.18     36.49 o
   3 -26   2      120.77       78.62     34.47 o
   4 -26   2      345.46      306.18     45.70 o
  -5 -25   2      154.32      193.95     82.11 o
  -4 -25   2      399.72      427.02     39.18 o
  -3 -25   2      340.86      380.20     53.63 o
  -2 -25   2       51.69       87.39     21.57 o
  -1 -25   2      219.65      213.04     23.76 o
   0 -25   2      153.80      119.50     30.13 o
   1 -25   2        9.68        0.97     20.18 o
   2 -25   2      247.71      249.93     44.23 o
   3 -25   2      574.41      593.77     61.38 o
   4 -25   2       82.83       52.27     62.76 o
  -6 -24   2       10.58       -9.27     28.22 o
  -5 -24   2       39.77       25.79     25.77 o
  -4 -24   2      122.42      118.87     29.20 o
  -3 -24   2       35.64       20.16     40.09 o
  -2 -24   2      527.36      531.50     34.17 o
  -1 -24   2      153.39      165.25     32.35 o
   0 -24   2       26.16       14.90     19.08 o
   1 -24   2      431.58      431.29     49.21 o
   2 -24   2      217.76      230.16     31.71 o
   3 -24   2      260.48      238.31     47.00 o
   4 -24   2      104.95      104.10     37.51 o
   5 -24   2       66.51       30.21     23.56 o
  -6 -23   2      197.32      205.44     32.18 o
  -5 -23   2       87.42       66.56     26.43 o
  -4 -23   2       19.93        2.92     24.55 o
  -3 -23   2      541.23      622.39     40.09 o
  -2 -23   2       94.78       69.77     19.11 o
  -1 -23   2      281.76      301.19     30.96 o
   0 -23   2      149.63      154.99     18.18 o
   1 -23   2        8.91       28.20     29.86 o
   2 -23   2      291.13      276.22    106.44 o
   3 -23   2      168.53      156.11     33.08 o
   4 -23   2      197.70      215.21     61.65 o
   5 -23   2       28.57      -17.26     22.24 o
  -6 -22   2       31.25       39.42     27.92 o
  -5 -22   2      127.97      102.03     25.83 o
  -4 -22   2      184.67      188.53     25.30 o
  -3 -22   2       81.86       89.57     22.03 o
  -2 -22   2      620.18      615.89     35.73 o
  -1 -22   2     2349.50     2142.66     86.01 o
   0 -22   2      448.93      498.46     28.70 o
   1 -22   2      322.76      363.98     34.56 o
   2 -22   2      156.35      179.23     28.69 o
   3 -22   2      211.65      203.73     35.11 o
   4 -22   2      173.04      175.29     33.75 o
   5 -22   2      143.01      108.22     25.25 o
  -6 -21   2       12.32      -21.38     25.99 o
  -5 -21   2       40.79       31.16     35.27 o
  -4 -21   2       86.00      127.16     22.55 o
  -3 -21   2      361.63      394.49     30.60 o
  -2 -21   2      398.63      393.57     27.34 o
  -1 -21   2      470.43      489.41     29.25 o
   0 -21   2     1475.40     1374.09     57.50 o
   1 -21   2     2016.09     1955.15     83.60 o
   2 -21   2      463.97      509.55     38.00 o
   3 -21   2       52.76       83.24     28.17 o
   4 -21   2       80.26      122.26     26.83 o
   5 -21   2        1.49       20.45     53.18 o
  -6 -20   2       30.15       -3.64     25.59 o
  -5 -20   2      124.25       92.35     26.72 o
  -4 -20   2      563.79      656.69     50.26 o
  -3 -20   2     2139.73     1950.82     86.43 o
  -2 -20   2     2187.02     2194.03     87.97 o
  -1 -20   2      621.61      612.83     69.12 o
   0 -20   2     1068.04     1010.38     44.32 o
   1 -20   2     1187.00     1156.49     55.27 o
   2 -20   2     2743.41     2495.27    105.67 o
   3 -20   2      687.06      718.52     88.19 o
   4 -20   2       42.77       55.27     16.69 o
   5 -20   2      207.10      222.72     29.09 o
  -6 -19   2       84.66       83.05     26.57 o
  -5 -19   2      266.09      306.64     28.97 o
  -4 -19   2      227.07      254.21     42.65 o
  -3 -19   2      432.66      538.84     29.01 o
  -2 -19   2     2049.04     2058.83     82.69 o
  -1 -19   2     1020.35     1020.18     45.15 o
   0 -19   2      496.74      535.36     27.89 o
   1 -19   2      886.32      831.49     43.74 o
   2 -19   2      969.54      941.09     50.54 o
   3 -19   2     2545.00     2343.90    103.25 o
   4 -19   2     1174.11     1130.18     92.66 o
   5 -19   2       22.83       23.78     22.13 o
  -7 -18   2       11.42       28.64     34.76 o
  -6 -18   2       63.82       60.95     25.37 o
  -5 -18   2       39.53       42.67     21.08 o
  -4 -18   2      449.34      450.63     28.89 o
  -3 -18   2     2266.35     2148.14     72.83 o
  -2 -18   2     3150.05     3006.44    116.12 o
  -1 -18   2     6230.79     5799.55    176.54 o
   0 -18   2     2596.67     2494.73    111.97 o
   1 -18   2     1745.79     1891.47     79.71 o
   2 -18   2     2280.47     2365.92     98.68 o
   3 -18   2      398.82      364.77     33.74 o
   4 -18   2      169.08      194.92     19.91 o
   5 -18   2      105.80      116.54     23.19 o
   6 -18   2       17.39       -9.91     31.65 o
  -7 -17   2       55.72       79.10     37.76 o
  -6 -17   2      178.91      202.51     28.76 o
  -5 -17   2      113.29      126.34     22.65 o
  -4 -17   2      105.75      127.02     35.67 o
  -3 -17   2      377.29      422.90     24.87 o
  -2 -17   2      835.62      851.09     39.67 o
  -1 -17   2      570.61      585.87     23.83 o
   0 -17   2     2373.56     2527.00    106.72 o
   1 -17   2     5641.24     5495.92    211.41 o
   2 -17   2      589.29      666.41     61.10 o
   3 -17   2      215.98      326.23     41.47 o
   4 -17   2       44.73       51.41     16.28 o
   5 -17   2      328.75      256.77     26.70 o
   6 -17   2      290.33      210.61     37.76 o
  -7 -16   2       37.47       14.51     34.64 o
  -6 -16   2       58.05       70.97     24.88 o
  -5 -16   2      589.29      571.99     34.15 o
  -4 -16   2      971.10      929.10     41.22 o
  -3 -16   2      390.88      443.08     25.54 o
  -2 -16   2       75.62       64.26     16.31 o
  -1 -16   2     2285.90     2343.85     73.64 o
   0 -16   2     2496.89     2509.78     79.96 o
   1 -16   2      580.57      568.93     32.99 o
   2 -16   2      204.42      214.58     23.59 o
   3 -16   2       36.71       48.66     22.67 o
   4 -16   2      976.15      863.66     38.20 o
   5 -16   2      288.12      284.43     27.50 o
   6 -16   2      202.38      242.93     37.08 o
  -7 -15   2        4.85       12.16     34.66 o
  -6 -15   2      191.35      257.20     28.55 o
  -5 -15   2      226.21      206.82     23.50 o
  -4 -15   2     1211.92     1191.66     45.52 o
  -3 -15   2     1115.66     1115.78     45.41 o
  -2 -15   2      265.91      358.85     26.26 o
  -1 -15   2     2103.38     1880.26     59.70 o
   0 -15   2       59.97       42.45      9.67 o
   1 -15   2      663.49      682.40     35.52 o
   2 -15   2      673.83      685.23     38.65 o
   3 -15   2      533.60      570.70     39.34 o
   4 -15   2      584.94      616.89     37.58 o
   5 -15   2       55.37       48.53     20.68 o
   6 -15   2        1.02       48.23     31.88 o
  -7 -14   2       25.07        2.78     33.44 o
  -6 -14   2       12.83        3.48     22.59 o
  -5 -14   2     1053.17     1053.27     83.66 o
  -4 -14   2      567.86      653.85     32.45 o
  -3 -14   2       79.25       83.57     10.78 o
  -2 -14   2     1634.72     1680.10     55.62 o
  -1 -14   2      196.08      259.41     13.68 o
   0 -14   2     1891.38     2027.21     81.07 o
   1 -14   2     1463.94     1444.53     61.53 o
   2 -14   2     1019.36      978.22     50.04 o
   3 -14   2       15.58       23.73     10.26 o
   4 -14   2      478.48      533.93     29.39 o
   5 -14   2      283.73      339.37     27.33 o
   6 -14   2      116.51      105.48     33.75 o
  -7 -13   2       32.03       48.00     34.06 o
  -6 -13   2      398.66      412.89     31.57 o
  -5 -13   2     1008.66      908.97     41.57 o
  -4 -13   2      275.21      332.70     22.73 o
  -3 -13   2      595.93      597.71     22.23 o
  -2 -13   2     1026.45     1034.31     36.58 o
  -1 -13   2     2003.41     2027.16     63.63 o
   0 -13   2      115.01      107.76     13.62 o
   1 -13   2     1458.51     1432.94     59.79 o
   2 -13   2      137.80      188.00     28.20 o
   3 -13   2      810.45      788.22     26.81 o
   4 -13   2      454.27      477.40     26.79 o
   5 -13   2      209.73      225.94     29.01 o
   6 -13   2       49.17       25.25     30.17 o
  -7 -12   2       82.43       77.86     35.43 o
  -6 -12   2      151.44      213.06     25.37 o
  -5 -12   2      732.04      697.48     34.22 o
  -4 -12   2       40.11       55.56     14.76 o
  -3 -12   2      462.45      457.09     32.96 o
  -2 -12   2     5879.19     6227.54    190.59 o
  -1 -12   2     9054.16     9302.11    304.21 o
   0 -12   2     5761.67     5851.38    221.56 o
   1 -12   2     1206.68     1263.17     54.31 o
   2 -12   2     1860.16     1776.32     73.45 o
   3 -12   2      477.56      522.98     19.92 o
   4 -12   2      189.40      215.30     19.69 o
   5 -12   2      449.49      423.24     32.39 o
   6 -12   2      180.18      153.57     32.89 o
  -7 -11   2       17.05       31.09     33.08 o
  -6 -11   2        8.42       23.07     28.90 o
  -5 -11   2      332.04      397.38     26.33 o
  -4 -11   2     1369.75     1362.67     50.72 o
  -3 -11   2       83.44      104.86     10.45 o
  -2 -11   2     4865.27     4960.45    152.52 o
  -1 -11   2     3467.51     3547.75    132.93 o
   0 -11   2     6601.44     6437.97    244.62 o
   1 -11   2     6819.19     6884.53    263.77 o
   2 -11   2     1214.23     1238.64     64.42 o
   3 -11   2     1691.50     1555.90     45.50 o
   4 -11   2      439.58      448.94     26.09 o
   5 -11   2       42.94       58.46     20.98 o
   6 -11   2      131.99      139.31     33.33 o
  -7 -10   2       18.40       42.66     33.46 o
  -6 -10   2      110.84      127.95     23.34 o
  -5 -10   2      459.90      455.86     27.23 o
  -4 -10   2     5308.92     5017.26    156.23 o
  -3 -10   2     9709.30     9365.78    288.34 o
  -2 -10   2     8723.53     8891.01    268.89 o
  -1 -10   2     2915.64     2975.25    112.01 o
   0 -10   2      876.86      954.10     41.03 o
   1 -10   2     7517.78     8028.49    298.15 o
   2 -10   2     8150.38     7773.58    299.71 o
   3 -10   2     1603.11     1570.36     45.93 o
   4 -10   2      654.52      650.83     34.93 o
   5 -10   2      468.92      519.20     39.12 o
   6 -10   2       49.20       70.13     31.04 o
  -7  -9   2        8.76       18.75     45.06 o
  -6  -9   2       38.52       38.36     21.22 o
  -5  -9   2     1422.38     1386.14     52.58 o
  -4  -9   2     1542.84     1552.12     53.05 o
  -3  -9   2      131.04      147.91     13.60 o
  -2  -9   2    11057.18    11467.42    346.21 o
  -1  -9   2     2251.47     2371.98     89.72 o
   0  -9   2      973.26      901.22     37.30 o
   1  -9   2     8836.27     8519.13    327.86 o
   2  -9   2      507.02      492.76     20.31 o
   3  -9   2     5680.72     5237.27    138.53 o
   4  -9   2     2184.64     2024.45     69.82 o
   5  -9   2       56.29       49.57     24.41 o
   6  -9   2      110.68       53.19     30.12 o
  -7  -8   2      265.04      210.96     36.69 o
  -6  -8   2      186.03      193.09     23.85 o
  -5  -8   2      501.67      534.06     29.83 o
  -4  -8   2      187.93      188.30     16.65 o
  -3  -8   2     3833.53     3727.39    115.94 o
  -2  -8   2     9997.69     9874.11    302.50 o
  -1  -8   2    30049.02    30033.68   1096.71 o
   0  -8   2    15379.54    16260.14    499.23 o
   1  -8   2     2224.50     2284.11     88.90 o
   2  -8   2     3570.13     3387.63     91.47 o
   3  -8   2     1415.09     1292.29     38.87 o
   4  -8   2      578.48      573.87     29.62 o
   5  -8   2      253.45      283.14     30.62 o
   6  -8   2       17.21       25.53     30.02 o
  -7  -7   2      148.49      147.32     35.19 o
  -6  -7   2      571.35      619.60     34.74 o
  -5  -7   2     1789.27     1677.19     53.03 o
  -4  -7   2      164.81      237.54     15.53 o
  -3  -7   2     1348.95     1280.43     44.55 o
  -2  -7   2     1839.80     1694.75     54.36 o
  -1  -7   2      407.16      453.86     21.24 o
   0  -7   2     6149.98     6173.81    189.40 o
   1  -7   2     4119.70     4115.13    159.43 o
   2  -7   2     3077.43     2928.80     80.43 o
   3  -7   2     1445.81     1407.49     41.43 o
   4  -7   2     1130.05     1131.01     43.88 o
   5  -7   2      336.74      310.79     31.17 o
   6  -7   2      138.26      186.34     43.68 o
  -7  -6   2      115.52      128.60     33.82 o
  -6  -6   2      369.86      377.38     28.23 o
  -5  -6   2     1533.32     1487.43     47.89 o
  -4  -6   2     1904.84     1765.16     61.45 o
  -3  -6   2      797.86      760.05     30.30 o
  -2  -6   2      144.21      148.59     10.94 o
  -1  -6   2      765.58      784.52     29.86 o
   0  -6   2     9790.49    10373.00    315.44 o
   1  -6   2     6080.36     6395.91    165.70 o
   2  -6   2      125.30      145.85      9.17 o
   3  -6   2      289.72      308.14     15.52 o
   4  -6   2     2738.95     2465.30     81.23 o
   5  -6   2      250.40      256.36     30.23 o
   6  -6   2      311.95      272.04     49.21 o
   7  -6   2       94.14      108.37     52.53 o
  -8  -5   2       96.42       92.89     53.63 o
  -7  -5   2        1.84       76.77     31.64 o
  -6  -5   2       74.36       69.23     25.89 o
  -5  -5   2      206.61      241.81     17.94 o
  -4  -5   2     3506.85     3393.54     93.59 o
  -3  -5   2     3891.84     3854.97    104.64 o
  -2  -5   2      159.38      152.45     10.59 o
  -1  -5   2     8768.92     8840.83    323.34 o
   0  -5   2      810.11      945.97     37.48 o
   1  -5   2     1515.85     1544.34     42.65 o
   2  -5   2     1538.21     1644.72     45.35 o
   3  -5   2      995.47      931.83     35.55 o
   4  -5   2      114.31      148.41     17.41 o
   5  -5   2       21.03        8.85     29.86 o
   6  -5   2       17.44       55.85     40.36 o
   7  -5   2       66.91      106.16     54.19 o
  -8  -4   2       73.31        4.98     49.21 o
  -7  -4   2      305.98      320.35     37.34 o
  -6  -4   2       13.56       69.81     25.98 o
  -5  -4   2     1261.01     1299.24     43.47 o
  -4  -4   2     1015.38     1006.97     30.65 o
  -3  -4   2      287.61      307.85     14.24 o
  -2  -4   2      760.63      722.01     26.48 o
  -1  -4   2     1455.21     1403.24     42.81 o
   0  -4   2      775.81      775.85     26.31 o
   1  -4   2     3958.40     4098.07    109.63 o
   2  -4   2      721.78      734.46     23.29 o
   3  -4   2      952.90      865.19     33.46 o
   4  -4   2      948.57      894.47     39.14 o
   5  -4   2      709.43      672.37     62.48 o
   6  -4   2       82.54      129.39     43.13 o
   7  -4   2       61.96       83.49     54.19 o
  -8  -3   2        2.88      -12.72     50.32 o
  -7  -3   2      150.07      186.11     33.41 o
  -6  -3   2     1060.05     1016.47     48.11 o
  -5  -3   2      805.40      784.71     30.50 o
  -4  -3   2     1213.03     1188.86     36.80 o
  -3  -3   2     3401.24     3464.68     92.97 o
  -2  -3   2     1205.33     1186.89     37.56 o
  -1  -3   2     2911.58     3185.03    106.77 o
   0  -3   2     6786.10     7132.43    215.26 o
   1  -3   2     7766.40     7983.53    207.74 o
   2  -3   2     2347.22     2442.27     79.44 o
   3  -3   2     1336.28     1342.00     49.13 o
   4  -3   2     1450.34     1474.65     87.64 o
   5  -3   2      254.32      223.94     40.36 o
   6  -3   2      174.16      153.16     44.23 o
   7  -3   2       23.14      119.43     58.06 o
  -8  -2   2       40.51       68.56     51.98 o
  -7  -2   2      151.74       82.94     42.58 o
  -6  -2   2      290.27      250.61     68.65 o
  -5  -2   2      316.77      356.28     20.33 o
  -4  -2   2      267.24      317.87     18.44 o
  -2  -2   2    14160.88    13964.89    362.45 o
  -1  -2   2    39097.87    39137.80   1213.78 o
   0  -2   2     5400.85     5456.29    204.37 o
   1  -2   2     1968.79     1997.62     64.87 o
   2  -2   2     3752.84     3814.21    149.90 o
   3  -2   2     1340.56     1364.18     46.68 o
   4  -2   2      554.33      581.87     35.39 o
   5  -2   2      489.63      623.16     60.82 o
   6  -2   2      186.31      200.16     47.55 o
  -8  -1   2       40.23       75.75     56.40 o
  -7  -1   2       62.93       63.16     33.93 o
  -6  -1   2      113.59      129.02     41.27 o
  -5  -1   2      164.35      240.02     22.04 o
  -4  -1   2      402.06      458.26     20.35 o
  -3  -1   2      546.42      545.76     20.13 o
  -2  -1   2     8214.66     8467.85    227.96 o
  -1  -1   2     4459.10     4546.08    130.19 o
   0  -1   2    14051.02    14993.07    555.68 o
   1  -1   2    13921.06    14895.63    554.89 o
   2  -1   2     3930.60     3971.92    145.45 o
   3  -1   2     3427.03     3293.99    125.70 o
   4  -1   2     1588.57     1600.74    100.08 o
   5  -1   2       38.11       85.15     33.18 o
   6  -1   2      437.29      424.10     59.72 o
  -8   0   2        9.42       25.99     51.98 o
  -7   0   2       19.06       41.61     36.22 o
  -6   0   2       25.88       48.03     27.72 o
  -5   0   2     1929.13     1898.10     69.99 o
  -4   0   2     1961.48     1850.06     53.73 o
  -3   0   2    18115.06    17796.40    469.39 o
  -2   0   2     5567.78     5032.92    134.36 o
  -1   0   2      882.39      832.35     28.28 o
   0   0   2      461.29      493.31     22.24 o
   1   0   2     9838.48    10737.95    557.36 o
   3   0   2     2455.83     2467.74    136.57 o
   4   0   2      377.43      362.17     40.36 o
   5   0   2     1357.55     1302.16     90.68 o
   6   0   2        4.93       15.48     43.68 o
  -8   1   2       47.11       39.04     43.33 o
  -7   1   2       64.76       42.02     43.13 o
  -6   1   2      117.64      131.82     42.58 o
  -5   1   2      118.29      152.81     25.86 o
  -4   1   2      384.03      418.36     27.06 o
  -3   1   2      612.48      617.60     20.32 o
  -2   1   2     8513.58     8721.94    227.96 o
  -1   1   2     3766.38     3849.41    129.65 o
   0   1   2    13771.17    14724.04    769.68 o
   2   1   2     3563.34     3685.85    213.98 o
   3   1   2     3538.38     3300.30    129.56 o
   4   1   2     1672.25     1725.15    103.40 o
   5   1   2       24.80       56.40     38.15 o
  -8   2   2       35.82       24.33     53.63 o
  -7   2   2      121.98       88.04     34.54 o
  -6   2   2      368.34      447.88     48.66 o
  -5   2   2      283.66      323.53     48.60 o
  -4   2   2      243.54      315.04     41.10 o
  -3   2   2      945.88     1007.38     30.49 o
  -2   2   2    13652.22    13488.06    362.18 o
  -1   2   2    40388.84    41056.97   1057.37 o
   0   2   2     5257.68     5349.07    294.71 o
   1   2   2     2260.91     2269.24    116.67 o
   2   2   2     3989.70     4256.48    216.20 o
   3   2   2     1249.92     1327.59     84.05 o
   4   2   2      513.95      615.12     40.52 o
   5   2   2      574.25      831.06     73.54 o
  -8   3   2        2.57      -46.45     50.87 o
  -7   3   2      138.44      117.20     37.06 o
  -6   3   2     1092.82     1021.27     79.62 o
  -5   3   2      767.68      705.54     59.72 o
  -4   3   2     1171.06     1147.40     42.60 o
  -3   3   2     3329.80     3342.76    106.65 o
  -2   3   2     1532.11     1462.06     37.50 o
  -1   3   2     2941.44     3288.13    100.83 o
   0   3   2     6752.22     6906.68    383.74 o
   1   3   2     7304.76     7654.80    429.08 o
   2   3   2     2623.23     2824.38    143.21 o
   3   3   2     1241.95     1292.20     83.49 o
   4   3   2     1425.80     1428.57     67.25 o
   5   3   2      285.59      272.04     45.89 o
  -8   4   2       73.79      106.72     55.29 o
  -7   4   2      326.04      167.35    117.50 o
  -6   4   2       14.04       33.90     42.02 o
  -5   4   2     1357.49     1464.17     87.36 o
  -4   4   2      741.48      664.10     43.85 o
  -3   4   2      243.87      257.26     17.89 o
  -2   4   2      745.65      781.01     22.90 o
  -1   4   2     1240.87     1231.61     41.48 o
   0   4   2      862.64      829.40     49.21 o
   1   4   2     4114.12     4323.38    228.36 o
   2   4   2      757.90      779.64     50.87 o
   3   4   2      996.42      958.79     62.48 o
   4   4   2      931.85      883.03     68.56 o
   5   4   2      731.80      894.65     76.30 o
  -8   5   2      114.73       38.15     55.29 o
  -7   5   2        1.29       19.35     43.68 o
  -6   5   2       91.46      131.66     31.75 o
  -5   5   2      232.02      266.11     63.03 o
  -4   5   2     3599.53     3362.72    133.58 o
  -3   5   2     4018.26     3866.12    148.89 o
  -2   5   2      152.52      168.13     17.45 o
  -1   5   2     8494.78     8758.42    328.64 o
   0   5   2      880.81     1011.31     58.61 o
   1   5   2     1528.12     1657.14     91.79 o
   2   5   2     1345.47     1471.91     95.66 o
   3   5   2     1056.82     1076.01     66.90 o
   4   5   2      116.44      158.14     34.83 o
   5   5   2       14.30       22.67     37.60 o
  -7   6   2       97.92      118.33     46.45 o
  -6   6   2      315.65      343.37     50.32 o
  -5   6   2     1690.82     1620.09     97.87 o
  -4   6   2     1816.61     1689.63     85.70 o
  -3   6   2     1003.13      953.17     39.90 o
  -2   6   2      216.19      245.44     15.74 o
  -1   6   2      579.84      563.99     41.47 o
   0   6   2     9987.60    10483.60    562.89 o
   1   6   2     5382.73     5904.21    344.48 o
   2   6   2      153.02      175.28     24.33 o
   3   6   2      305.48      329.55     38.15 o
   4   6   2     2716.59     2385.35    147.08 o
   5   6   2      269.21      322.36     53.63 o
   6   6   2      330.40      305.77     65.25 o
  -7   7   2      143.35      160.90     50.32 o
  -6   7   2      639.33      565.81    121.65 o
  -5   7   2     1798.17     1760.95    140.44 o
  -4   7   2      104.81      125.20     21.79 o
  -3   7   2     1429.32     1366.59     70.22 o
  -2   7   2     1630.32     1632.26     92.89 o
   0   7   2     6247.99     6367.57    338.95 o
   1   7   2     4320.05     4316.75    232.23 o
   2   7   2     3308.89     3250.69    170.30 o
   3   7   2     1397.20     1354.13     89.02 o
   4   7   2     1254.49     1167.79     82.94 o
   5   7   2      388.61      321.81     51.98 o
   6   7   2      129.83       86.81     58.61 o
  -7   8   2      289.46      178.60     52.53 o
  -6   8   2      142.89      186.34     42.02 o
  -5   8   2      538.25      643.83     41.43 o
  -4   8   2      197.08      217.23     51.42 o
  -3   8   2     3515.08     3610.65    199.06 o
  -2   8   2     9805.50    10110.37    517.54 o
   0   8   2    15435.30    17302.37    890.22 o
   1   8   2     2201.28     2200.12    130.49 o
   2   8   2     3603.44     3565.31    193.53 o
   3   8   2     1478.88     1350.26     86.26 o
   4   8   2      644.06      740.38     63.03 o
   5   8   2      213.31      274.25     53.63 o
   6   8   2       23.11        1.11     55.85 o
  -7   9   2        4.84       30.41     45.89 o
  -6   9   2       26.16       23.78     37.05 o
  -5   9   2     1393.02     1406.66     91.79 o
  -4   9   2     1348.83     1349.71     91.23 o
  -3   9   2      249.12      290.29     28.20 o
  -2   9   2    10393.53    11107.86    591.64 o
   0   9   2      803.85      786.82     55.29 o
   1   9   2     9092.33     9120.07    474.97 o
   2   9   2      557.85      570.63     45.89 o
   3   9   2     5336.23     4924.97    289.18 o
   4   9   2     2171.40     2086.21    129.39 o
   5   9   2       64.98       66.35     45.34 o
   6   9   2       93.83      118.33     62.48 o
  -7  10   2       16.45       -9.95     45.34 o
  -6  10   2       95.92       59.72     39.81 o
  -5  10   2      351.24      375.44     47.00 o
  -4  10   2     5332.46     4878.52    268.17 o
  -3  10   2     9588.75     9612.18    494.32 o
  -2  10   2     8234.79     8595.89    459.49 o
   0  10   2      875.98      983.67     60.82 o
   1  10   2     7121.00     7643.74    432.39 o
   2  10   2     8209.71     8221.00    435.16 o
   3  10   2     1727.15     1636.13    101.74 o
   4  10   2      565.18      662.41     65.80 o
   5  10   2      519.03      656.33     71.33 o
   6  10   2       45.71       85.70     63.03 o
  -7  11   2        9.30      -36.53     36.53 o
  -6  11   2        5.07       -0.55     36.49 o
  -5  11   2      356.68      379.86     47.00 o
  -4  11   2     1584.34     1595.76     91.23 o
  -3  11   2       59.27      111.69     23.22 o
  -2  11   2     4817.23     4864.15    260.43 o
   0  11   2     6574.91     6544.51    352.77 o
   1  11   2     7263.14     7157.71    383.18 o
   2  11   2      992.28      894.65     74.65 o
   3  11   2     1589.78     1495.68    101.19 o
   4  11   2      547.21      533.03     57.50 o
   5  11   2       53.58       16.59     46.45 o
   6  11   2      129.98      176.94     67.46 o
  -7  12   2       92.97       79.41     40.45 o
  -6  12   2      113.30      140.38     32.95 o
  -5  12   2      599.53      516.99     58.06 o
  -4  12   2       65.20       85.26     20.00 o
  -3  12   2      518.23      610.83     79.35 o
  -2  12   2     6195.07     6135.34    325.68 o
   1  12   2     1199.34     1291.10     82.39 o
   2  12   2     1799.09     1684.79    108.93 o
   3  12   2      366.09      400.88     50.32 o
   4  12   2      234.15      230.57     45.34 o
   5  12   2      480.36      485.47     66.35 o
   6  12   2      161.82      207.90     71.88 o
  -7  13   2       27.74        5.25     39.06 o
  -6  13   2      399.18      364.53     76.03 o
  -5  13   2      956.93      923.76     53.85 o
  -4  13   2      312.63      378.06     30.69 o
  -3  13   2      535.58      569.81     72.71 o
   1  13   2     1312.73     1345.29     89.02 o
   2  13   2      198.57      228.36     37.05 o
   3  13   2      786.38      937.77     74.09 o
   4  13   2      424.18      414.70     56.95 o
   5  13   2      214.41      194.63     58.61 o
   6  13   2       34.03       62.48     68.56 o
  -7  14   2       28.07        6.16     40.12 o
  -6  14   2       15.43      -19.99     30.24 o
  -5  14   2      976.12      964.87     84.60 o
  -4  14   2      672.81      717.86     42.36 o
  -3  14   2      144.86      194.50     43.13 o
   1  14   2     1389.74     1456.42     92.34 o
   2  14   2      986.00      967.08     72.43 o
   3  14   2       43.51       55.29     34.28 o
   4  14   2      534.44      580.58     65.25 o
   5  14   2      259.92      240.53     62.48 o
   6  14   2      113.32      160.90     72.43 o
  -7  15   2        8.11      -49.76     49.76 o
  -6  15   2      197.03      181.47     51.42 o
  -5  15   2      247.16      231.75     31.02 o
  -4  15   2     1134.26     1083.86     48.64 o
  -3  15   2     1085.53     1119.14     75.20 o
   1  15   2      671.32      670.15     55.29 o
   2  15   2      713.58      680.66     60.27 o
   3  15   2      724.17      772.45     65.25 o
   4  15   2      514.54      546.85     68.01 o
   5  15   2       54.07       68.01     56.40 o
   6  15   2        1.04       27.09     68.56 o
  -7  16   2       33.57       44.24     45.88 o
  -6  16   2       63.69       76.10     30.36 o
  -5  16   2      620.14      665.18     68.01 o
  -4  16   2     1141.53     1078.77     76.86 o
   2  16   2      226.55      205.14     39.81 o
   3  16   2       42.37       59.16     39.26 o
   4  16   2      923.94      816.13     81.28 o
   5  16   2      312.31      379.31     68.56 o
   6  16   2      192.02      255.45     82.94 o
  -7  17   2       71.60       68.01     65.25 o
  -6  17   2      206.44      333.97     63.59 o
  -5  17   2      110.54       58.61     43.68 o
  -4  17   2       90.06       92.34     37.05 o
   2  17   2      790.17      858.15     66.90 o
   3  17   2      299.79      344.48     52.53 o
   4  17   2       41.65       99.53     47.55 o
   5  17   2      282.19      275.36     66.90 o
   6  17   2      304.64      427.97     91.23 o
  -7  18   2       15.76        7.74     64.14 o
  -6  18   2       63.45       17.14     51.98 o
  -5  18   2       57.87       73.54     45.89 o
  -4  18   2      442.69      392.03     52.53 o
   2  18   2     2347.45     2322.87    145.97 o
   3  18   2      285.64      335.08     53.08 o
   4  18   2      131.84      152.06     52.53 o
   5  18   2      110.33      175.28     65.80 o
   6  18   2       18.55       37.05     75.20 o
  -6  19   2      111.37       93.45     60.27 o
  -5  19   2      288.61      296.37     55.29 o
  -4  19   2      227.35      231.68     44.23 o
   2  19   2      983.20      955.47     78.52 o
   3  19   2     2804.74     2500.36    153.72 o
   4  19   2     1100.92     1153.97    102.29 o
   5  19   2       24.66       39.81     60.27 o
  -6  20   2       33.58       60.27     57.50 o
  -5  20   2      137.13      115.56     47.00 o
   2  20   2     2925.09     2591.04    155.93 o
   3  20   2      634.67      540.22     67.46 o
   4  20   2       36.17       39.26     51.42 o
   5  20   2      229.28      218.41     71.33 o
  -6  21   2        9.69       63.59     56.95 o
  -5  21   2       29.32       28.20     48.11 o
   3  21   2      101.57      156.48     50.87 o
   4  21   2       77.01       87.36     52.53 o
   5  21   2        0.55       72.43     68.01 o
  -6  22   2       40.87       27.65     61.38 o
  -5  22   2      128.93       51.42     49.21 o
   3  22   2      179.96      189.66     50.87 o
   4  22   2      173.96      121.09     53.63 o
   5  22   2      160.59      136.02     68.01 o
  -5  23   2       80.01       90.68     51.98 o
   3  23   2      182.71      166.99     50.87 o
   4  23   2      205.63      188.55     61.93 o
   5  23   2       26.98       26.54     64.14 o
  -6  24   2        8.99        4.98     63.03 o
  -5  24   2       42.34       17.14     49.76 o
   3  24   2      273.15      321.25     59.72 o
   4  24   2      106.77      136.57     61.38 o
   5  24   2       47.56       69.12     65.25 o
  -5  25   2      152.05      134.36     56.40 o
   4  25   2       95.77       15.48     54.74 o
  -5  26   2      212.04      223.38     58.61 o
   4  26   2      340.44      338.95     71.88 o
  -5  27   2       22.78        9.95     51.42 o
   4  27   2        3.49       24.88     57.50 o
   4  28   2        6.41      -20.46     56.40 o
  -1 -35   3        4.74      -29.52     29.52 o
  -2 -34   3       28.97       35.47     31.07 o
  -1 -34   3       48.21       55.79     30.21 o
   0 -34   3       46.37      -20.39     27.50 o
   1 -34   3        9.45      -11.52     25.87 o
  -3 -33   3       89.19      107.86     33.74 o
  -2 -33   3      152.49      175.99     33.62 o
  -1 -33   3       21.21        7.25     27.95 o
   0 -33   3        6.02       -2.04     26.30 o
   1 -33   3       65.73       41.04     24.75 o
  -3 -32   3       67.96       80.51     32.35 o
  -2 -32   3      127.88      136.69     31.47 o
  -1 -32   3      179.20      148.24     30.54 o
   0 -32   3        8.52       32.53     25.49 o
   1 -32   3       31.88       31.86     29.03 o
   2 -32   3       45.14       21.56     50.32 o
  -4 -31   3       47.90       66.78     36.45 o
  -3 -31   3        6.08        6.58     39.26 o
  -2 -31   3       67.56       82.44     29.29 o
  -1 -31   3      164.63      175.40     30.07 o
   0 -31   3      242.64      232.86     29.31 o
   1 -31   3       16.82       16.83     21.81 o
   2 -31   3       42.30       88.47     52.53 o
  -4 -30   3       93.12       99.99     34.79 o
  -3 -30   3      258.78      261.56     35.55 o
  -2 -30   3       95.02       58.23     27.94 o
  -1 -30   3       61.44      115.92     26.77 o
   0 -30   3      495.99      528.69     38.00 o
   1 -30   3      341.87      367.61     30.22 o
   2 -30   3       48.37       66.90     50.32 o
   3 -30   3       51.43      -22.12     51.98 o
  -4 -29   3       36.59       40.28     32.17 o
  -3 -29   3       79.01       87.12     29.86 o
  -2 -29   3       27.19       59.29     34.83 o
  -1 -29   3       22.84       27.67     23.61 o
   0 -29   3       13.29       17.81     27.92 o
   1 -29   3      467.40      477.79     33.07 o
   2 -29   3      501.82      466.12     64.14 o
   3 -29   3       30.65       50.32     53.63 o
  -5 -28   3      116.22      -12.58     33.61 o
  -4 -28   3      333.55      317.42     39.86 o
  -3 -28   3      388.89      408.28     39.05 o
  -2 -28   3      272.16      374.89     60.27 o
  -1 -28   3      146.86      132.26     26.06 o
   0 -28   3      413.25      376.82     50.59 o
   1 -28   3      514.79      490.03     32.65 o
   2 -28   3       56.80       47.55     46.45 o
   3 -28   3      184.83       91.23     52.53 o
  -5 -27   3       25.49       32.16     33.61 o
  -4 -27   3       34.33       27.36     30.68 o
  -3 -27   3      154.33      179.10     47.83 o
  -2 -27   3      376.54      348.69     33.18 o
  -1 -27   3      594.04      641.61     40.69 o
   0 -27   3      813.17      828.37     45.17 o
   1 -27   3        3.34       20.64     17.31 o
   2 -27   3       32.68       79.07     43.68 o
   3 -27   3      115.08       92.52     92.62 o
   4 -27   3      265.58      256.51     49.22 o
  -5 -26   3       85.43       68.16     34.28 o
  -4 -26   3       18.66       32.18     30.04 o
  -3 -26   3      143.47      154.29     28.86 o
  -2 -26   3      678.42      644.27     41.81 o
  -1 -26   3      406.83      396.64     31.80 o
   0 -26   3      161.69      199.84     23.71 o
   1 -26   3       50.15       35.39     37.05 o
   2 -26   3      401.58      390.92     55.85 o
   3 -26   3      382.06      392.81     47.37 o
   4 -26   3       68.77       35.54     42.14 o
  -5 -25   3      231.87      210.37     36.29 o
  -4 -25   3       39.69       52.50     29.68 o
  -3 -25   3      136.73      108.23     26.51 o
  -2 -25   3      111.92      122.24     24.23 o
  -1 -25   3       82.01       56.71     21.09 o
   0 -25   3      715.81      674.09     70.22 o
   1 -25   3      384.16      374.89     50.32 o
   2 -25   3      293.80      339.47     76.30 o
   3 -25   3       19.84      -37.62     38.15 o
   4 -25   3        3.79       40.68     40.65 o
  -6 -24   3       16.44      -24.41     29.35 o
  -5 -24   3       31.94        0.10     29.73 o
  -4 -24   3      644.28      651.90     47.50 o
  -3 -24   3      360.26      370.87     34.02 o
  -2 -24   3       66.09       41.44     21.49 o
  -1 -24   3      759.26      694.28     39.83 o
   0 -24   3      579.13      636.43     36.00 o
   1 -24   3       29.89       48.66     34.83 o
   2 -24   3      231.06      202.67     34.67 o
   3 -24   3      129.07      165.04     37.96 o
   4 -24   3      288.41      247.93     45.17 o
  -6 -23   3       10.66       22.36     28.69 o
  -5 -23   3      200.12      183.21     29.38 o
  -4 -23   3       80.14       46.35     27.94 o
  -3 -23   3      370.32      367.33     32.45 o
  -2 -23   3      279.32      264.18     26.97 o
  -1 -23   3      171.03      213.39     23.22 o
   0 -23   3      540.68      520.57     32.02 o
   1 -23   3      358.57      356.00     49.49 o
   2 -23   3      140.23      177.09     56.68 o
   3 -23   3       28.60       34.24     32.82 o
   4 -23   3        1.54       41.49     37.33 o
  -6 -22   3      170.03      178.93     31.84 o
  -5 -22   3       74.32       97.58     27.32 o
  -4 -22   3      169.19      206.08     40.09 o
  -3 -22   3      465.27      489.62     36.36 o
  -2 -22   3      641.27      629.24     38.11 o
  -1 -22   3      111.06      109.82     19.51 o
   0 -22   3      120.40      116.87     14.94 o
   1 -22   3      893.63      945.41     77.13 o
   2 -22   3      453.25      461.31     43.68 o
   3 -22   3      778.17      775.09     53.68 o
   4 -22   3      276.92      276.08     24.65 o
   5 -22   3      117.80      127.21     33.76 o
  -6 -21   3        8.46       13.55     28.07 o
  -5 -21   3      160.52      162.48     27.41 o
  -4 -21   3       57.11       80.15     22.98 o
  -3 -21   3      210.16      226.25     27.17 o
  -2 -21   3      594.70      694.28     39.83 o
  -1 -21   3     2968.88     2777.85    109.24 o
   0 -21   3     1966.86     1876.98     57.62 o
   1 -21   3      300.21      320.79     31.55 o
   2 -21   3      582.11      665.62     90.40 o
   3 -21   3      103.70      104.45     32.68 o
   4 -21   3      143.85      147.44     21.06 o
   5 -21   3       60.83       78.27     45.03 o
  -6 -20   3       21.36       25.75     29.92 o
  -5 -20   3      263.96      347.81     50.44 o
  -4 -20   3     1022.53     1021.92     47.75 o
  -3 -20   3      373.90      363.81     31.07 o
  -2 -20   3      196.26      267.29     25.01 o
  -1 -20   3     1066.45     1062.58     39.08 o
   0 -20   3     2059.19     1984.23     56.71 o
   1 -20   3     2513.10     2470.28    119.71 o
   2 -20   3       86.12       87.56     59.72 o
   3 -20   3      546.16      565.39     71.88 o
   4 -20   3      224.21      282.69     24.27 o
   5 -20   3      110.71      121.28     25.82 o
  -7 -19   3       22.54       60.43     31.51 o
  -6 -19   3      161.97      186.35     30.42 o
  -5 -19   3       72.63       68.72     29.62 o
  -4 -19   3      413.02      372.03     37.64 o
  -3 -19   3      566.45      641.59     54.91 o
  -2 -19   3      436.57      470.32     30.69 o
  -1 -19   3      276.70      294.31     17.98 o
   0 -19   3      757.45      778.02     31.95 o
   1 -19   3     2692.65     2670.58    110.39 o
   2 -19   3     2820.39     2727.87    110.34 o
   3 -19   3      200.15      199.08     33.04 o
   4 -19   3      177.18      169.42     21.09 o
   5 -19   3      219.62      229.82     33.03 o
  -7 -18   3        9.68       -8.15     30.21 o
  -6 -18   3      102.58      147.27     42.05 o
  -5 -18   3      413.11      494.79     33.93 o
  -4 -18   3      988.78      951.68     43.79 o
  -3 -18   3     2510.01     2576.76     86.17 o
  -2 -18   3     2287.56     2147.06     86.80 o
  -1 -18   3      188.67      217.03     15.96 o
   0 -18   3     1809.00     1899.18     63.42 o
   1 -18   3      757.07      762.90     45.27 o
   2 -18   3      258.68      316.81     30.86 o
   3 -18   3      380.19      340.05     39.81 o
   4 -18   3       15.66       14.53     18.11 o
   5 -18   3      256.99      282.27     34.36 o
  -7 -17   3      147.51      160.07     32.75 o
  -6 -17   3        3.11       22.82     25.63 o
  -5 -17   3       48.13       58.95     21.98 o
  -4 -17   3      182.36      244.53     30.66 o
  -3 -17   3      228.62      284.62     21.90 o
  -2 -17   3      784.47      738.07     37.90 o
  -1 -17   3     4087.94     4217.44    114.09 o
   0 -17   3     2603.04     2544.05     82.06 o
   1 -17   3     1004.65      927.97     48.41 o
   2 -17   3      297.74      332.07     32.34 o
   3 -17   3      192.22      231.90     35.66 o
   4 -17   3      959.36      942.22     65.82 o
   5 -17   3      212.23      230.32     50.32 o
  -7 -16   3      173.48      204.45     33.48 o
  -6 -16   3      411.82      412.72     55.70 o
  -5 -16   3       65.62       66.22     21.16 o
  -4 -16   3      287.63      268.60     24.13 o
  -3 -16   3       71.96       87.84     16.22 o
  -2 -16   3     1739.48     1636.14     67.83 o
  -1 -16   3     3103.02     3208.51     87.62 o
   0 -16   3      342.92      357.45     18.48 o
   1 -16   3       50.40       63.98     18.57 o
   2 -16   3     2023.17     1764.32     80.26 o
   3 -16   3     2108.42     1921.20     67.05 o
   4 -16   3      458.18      458.26     42.67 o
   5 -16   3       54.04       54.26     27.88 o
  -7 -15   3       66.84       48.89     46.45 o
  -6 -15   3      348.19      393.04     32.74 o
  -5 -15   3      980.26     1004.34     54.27 o
  -4 -15   3      567.86      568.54     40.11 o
  -3 -15   3      962.43      929.43     42.47 o
  -2 -15   3     1929.90     1764.09     72.12 o
  -1 -15   3      262.61      276.37     14.17 o
   0 -15   3     1333.62     1383.62     67.18 o
   1 -15   3      767.50      703.94     40.22 o
   2 -15   3     2377.01     2345.50     93.96 o
   3 -15   3       77.76      100.09     15.56 o
   4 -15   3        7.18       -0.81     24.18 o
   5 -15   3       19.05       21.51     26.75 o
   6 -15   3       54.36       68.16     34.82 o
  -7 -14   3       94.80      168.05     37.94 o
  -6 -14   3      186.66      224.95     28.07 o
  -5 -14   3      324.25      392.54     28.20 o
  -4 -14   3      311.18      297.34     23.58 o
  -3 -14   3     1508.55     1496.90     52.53 o
  -2 -14   3      625.15      557.56     41.75 o
  -1 -14   3     3999.06     4201.21    112.71 o
   0 -14   3     1401.58     1318.54     44.72 o
   1 -14   3       46.19       43.74     15.80 o
   2 -14   3      358.16      389.11     30.04 o
   3 -14   3     1446.79     1378.21     42.81 o
   4 -14   3      723.89      728.45     36.35 o
   5 -14   3      345.25      384.50     42.02 o
   6 -14   3       85.11       60.86     34.67 o
  -7 -13   3      299.95      268.28     40.33 o
  -6 -13   3       61.12       55.94     30.78 o
  -5 -13   3      663.13      709.33     36.15 o
  -4 -13   3      171.77      166.40     19.13 o
  -3 -13   3     1359.91     1298.12     52.17 o
  -2 -13   3      779.77      785.45     37.26 o
  -1 -13   3     1023.92     1017.25     31.11 o
   0 -13   3     1990.42     1852.11     60.02 o
   1 -13   3     2273.54     2197.80     91.45 o
   2 -13   3     2677.58     2542.04    157.59 o
   3 -13   3       45.05       46.20     11.57 o
   4 -13   3       13.95       33.10     17.68 o
   5 -13   3      189.83      222.92     32.52 o
   6 -13   3       15.74       28.27     33.40 o
  -7 -12   3       46.37       40.00     35.39 o
  -6 -12   3      480.44      455.71     32.57 o
  -5 -12   3      132.50      179.23     22.41 o
  -4 -12   3     1226.21     1210.91     47.20 o
  -3 -12   3     4260.27     3968.48    127.75 o
  -2 -12   3     2432.91     2333.10     96.49 o
  -1 -12   3     2407.66     2631.91     72.01 o
   0 -12   3      532.01      603.83     24.15 o
   1 -12   3      643.79      602.00     34.91 o
   2 -12   3     1639.36     1553.07     44.46 o
   3 -12   3     1962.25     1879.39     55.14 o
   4 -12   3      349.42      342.65     25.39 o
   5 -12   3      274.53      243.34     33.24 o
   6 -12   3      104.92       97.63     34.77 o
  -7 -11   3        3.41        1.89     32.20 o
  -6 -11   3       13.85       39.09     22.40 o
  -5 -11   3       38.13       54.18     18.48 o
  -4 -11   3      208.93      253.78     20.19 o
  -3 -11   3      475.71      495.00     25.17 o
  -2 -11   3     3091.25     3052.32     92.52 o
  -1 -11   3     6078.57     6009.99    184.92 o
   0 -11   3     1976.26     2013.87     63.70 o
   1 -11   3     1263.70     1206.37     52.56 o
   2 -11   3     2952.83     2907.33     78.84 o
   3 -11   3      245.32      254.62     21.47 o
   4 -11   3      256.21      247.50     22.93 o
   5 -11   3      388.18      386.11     37.99 o
   6 -11   3        9.82       30.03     45.06 o
  -7 -10   3       85.01      107.04     34.78 o
  -6 -10   3      439.33      468.16     32.23 o
  -5 -10   3     1812.12     1845.04     66.10 o
  -4 -10   3     3663.18     3446.94    110.19 o
  -3 -10   3      632.26      665.96     30.40 o
  -2 -10   3      579.96      617.19     21.93 o
  -1 -10   3     3534.99     3556.71    244.12 o
   0 -10   3     9829.92    10002.70    308.82 o
   1 -10   3     7304.87     7213.93    270.42 o
   2 -10   3      429.63      467.09     20.83 o
   3 -10   3     2979.43     2798.62     78.64 o
   4 -10   3      279.96      316.33     24.21 o
   5 -10   3       58.96       92.70     28.54 o
   6 -10   3      183.30      195.59     43.13 o
  -7  -9   3       75.54       85.54     33.87 o
  -6  -9   3       22.81       70.64     22.22 o
  -5  -9   3      183.60      233.20     22.31 o
  -4  -9   3     1326.92     1341.97     41.99 o
  -3  -9   3     1580.23     1621.11     56.16 o
  -2  -9   3     1214.18     1269.89     48.12 o
  -1  -9   3     5512.49     5622.84    216.08 o
   0  -9   3     1644.00     1778.09     56.14 o
   1  -9   3     6909.52     6770.93    205.63 o
   2  -9   3     6857.30     6734.40    180.42 o
   3  -9   3      176.38      177.61     17.11 o
   4  -9   3      552.46      590.63     37.43 o
   5  -9   3      571.75      576.15     67.18 o
   6  -9   3        7.83       16.04     43.13 o
  -7  -8   3       19.59       35.00     64.97 o
  -6  -8   3      116.84      118.94     22.18 o
  -5  -8   3     1184.53     1174.23     40.69 o
  -4  -8   3     3414.54     3414.61     94.13 o
  -3  -8   3     8263.19     7733.57    231.67 o
  -2  -8   3     2575.28     2460.49     72.44 o
  -1  -8   3     2688.52     2570.92     97.69 o
   0  -8   3     4264.06     4562.46    142.58 o
   1  -8   3     9724.79    10323.81    308.30 o
   2  -8   3      650.78      681.79     23.57 o
   3  -8   3     1804.52     1728.21     50.89 o
   4  -8   3       70.42       42.34     17.84 o
   5  -8   3      789.64      656.29     46.21 o
   6  -8   3      212.58      158.69     49.76 o
  -8  -7   3      149.59      186.42     41.64 o
  -7  -7   3      220.15      248.39     44.23 o
  -6  -7   3       76.35       71.97     20.55 o
  -5  -7   3     1130.00     1159.27     40.84 o
  -4  -7   3      214.29      243.97     16.44 o
  -3  -7   3      670.66      691.06     24.64 o
  -2  -7   3     1629.60     1762.63     49.67 o
  -1  -7   3     7934.86     8222.16    307.14 o
   0  -7   3    16749.37    17872.83    529.96 o
   1  -7   3      496.27      505.06     21.51 o
   2  -7   3     2335.09     2343.16     65.03 o
   3  -7   3      437.12      511.62     22.45 o
   4  -7   3      344.96      341.33     24.71 o
   5  -7   3      375.23      373.64     36.99 o
   6  -7   3       92.39       98.42     45.34 o
  -8  -6   3       16.30       19.94     38.31 o
  -7  -6   3      263.28      257.69     37.71 o
  -6  -6   3      730.31      722.25     38.28 o
  -5  -6   3      812.13      854.91     32.99 o
  -4  -6   3      167.07      200.29     19.87 o
  -3  -6   3      119.37      168.67     12.37 o
  -2  -6   3     3058.40     2870.65     81.62 o
  -1  -6   3     3794.43     3930.95    160.60 o
   0  -6   3     5257.95     5109.11    159.08 o
   1  -6   3      779.33      887.30     51.42 o
   2  -6   3     4539.87     4672.56    123.58 o
   3  -6   3     3136.78     2898.54     82.31 o
   4  -6   3     1084.44      977.54     42.12 o
   5  -6   3      356.42      483.82     54.19 o
   6  -6   3       27.09       32.62     48.66 o
  -8  -5   3        0.42       -5.81     35.58 o
  -7  -5   3        7.96       22.44     31.02 o
  -6  -5   3      285.94      343.28     23.65 o
  -5  -5   3     1935.84     1854.67     55.73 o
  -4  -5   3      508.12      541.45     33.48 o
  -3  -5   3     4600.67     4397.25    116.66 o
  -2  -5   3     5802.28     5706.45    163.16 o
  -1  -5   3     4426.45     4775.41    223.94 o
   0  -5   3      315.15      358.25     27.38 o
   1  -5   3     1041.26     1160.08     38.99 o
   2  -5   3      659.40      720.43     39.11 o
   3  -5   3      155.15      208.50     17.70 o
   4  -5   3        7.58       53.43     22.03 o
   5  -5   3      168.34      144.32     40.92 o
  -8  -4   3        8.67       39.48     36.36 o
  -7  -4   3      231.04      309.38     37.92 o
  -6  -4   3      353.27      382.93     24.17 o
  -5  -4   3      260.05      274.53     19.39 o
  -4  -4   3     1488.25     1567.10     46.12 o
  -3  -4   3     1222.40     1195.94     35.40 o
  -2  -4   3     1350.74     1320.92     36.36 o
  -1  -4   3     6948.22     7166.09    274.51 o
   0  -4   3     5545.69     5776.91    210.45 o
   1  -4   3     1347.88     1452.60     47.75 o
   2  -4   3     1722.59     1646.72     68.00 o
   3  -4   3     2950.22     3047.80    165.13 o
   4  -4   3     1737.06     1772.15    104.50 o
   5  -4   3      449.41      410.83     55.29 o
  -8  -3   3      160.28       80.18     53.08 o
  -7  -3   3      218.82      123.49     51.83 o
  -6  -3   3        5.24       25.48     20.97 o
  -5  -3   3     1014.77      968.19     35.04 o
  -4  -3   3      609.54      641.39     25.19 o
  -3  -3   3     2711.39     2557.13     72.30 o
  -2  -3   3      212.36      232.77     12.82 o
  -1  -3   3     4620.18     4438.10    170.96 o
   0  -3   3    12308.26    12679.93    492.37 o
   1  -3   3     3948.79     4115.26    158.46 o
   2  -3   3     2257.75     2343.39     91.24 o
   3  -3   3       90.21      185.79     27.65 o
   4  -3   3      812.95      855.94     66.90 o
  -8  -2   3        9.53      -33.18     47.55 o
  -7  -2   3       43.40       65.58     27.51 o
  -6  -2   3       47.02       33.39     21.64 o
  -5  -2   3       81.36      106.35     14.74 o
  -4  -2   3     2988.06     2952.01     83.37 o
  -3  -2   3     6367.90     6174.96    173.51 o
  -2  -2   3     9925.39     9830.60    256.14 o
  -1  -2   3     3298.26     3228.87    102.00 o
   0  -2   3     1370.09     1417.29     53.53 o
   1  -2   3     7781.39     8026.97    303.25 o
   2  -2   3     2730.53     2821.62    109.42 o
   3  -2   3     1754.67     1695.29     97.87 o
  -8  -1   3        5.65       -4.42     50.32 o
  -7  -1   3       16.54       71.52     27.78 o
  -6  -1   3       27.88       42.76     21.39 o
  -5  -1   3      388.02      452.55     35.28 o
  -4  -1   3     1323.20     1360.27     44.29 o
  -3  -1   3     1366.88     1359.40     42.53 o
  -2  -1   3     2772.47     2740.68     72.12 o
  -1  -1   3    11819.50    11414.13    366.30 o
   0  -1   3     3801.76     3907.20    152.20 o
   1  -1   3     9389.48     9562.19    521.97 o
   2  -1   3     5488.73     5493.39    295.82 o
   3  -1   3     1161.18      999.70     65.25 o
  -8   0   3       50.83       50.97     42.55 o
  -7   0   3      197.85      141.55     46.45 o
  -6   0   3      127.21       82.06     29.53 o
  -5   0   3     1599.81     1707.71     52.64 o
  -4   0   3     3729.34     3478.81     96.02 o
  -3   0   3      834.55      859.28     27.47 o
  -2   0   3      881.38      812.73     25.12 o
  -1   0   3     8335.92     8074.42    249.21 o
   0   0   3    18366.88    18633.80    570.82 o
   1   0   3     8584.12     9493.85    494.87 o
   2   0   3        0.52       37.60     17.14 o
   3   0   3     2461.05     2227.77    131.05 o
  -8   1   3        6.61        7.74     50.87 o
  -7   1   3       14.58        8.46     32.93 o
  -6   1   3       39.13       25.60     21.31 o
  -5   1   3      337.28      477.49     25.86 o
  -4   1   3     1192.36     1243.89     39.95 o
  -3   1   3     1532.99     1574.49     42.81 o
  -2   1   3     2496.73     2508.10     71.77 o
  -1   1   3    12445.53    12408.78    366.20 o
   0   1   3     3975.98     4048.44    151.76 o
   1   1   3     9661.68    10496.87    533.58 o
   2   1   3     5703.84     5720.09    308.54 o
   3   1   3     1130.67      876.40     65.25 o
   4   1   3     1028.57      956.57     72.99 o
  -8   2   3       13.53       39.86     41.70 o
  -7   2   3       44.36       74.82     43.13 o
  -6   2   3       68.45       55.82     27.90 o
  -5   2   3      104.63      115.80     14.91 o
  -4   2   3     3112.69     3015.58     83.22 o
  -3   2   3     7035.83     6801.59    173.60 o
  -2   2   3     9424.66     9475.25    255.86 o
  -1   2   3     3234.20     3221.74    101.25 o
   0   2   3      953.46     1004.68     75.20 o
   1   2   3     7453.61     8113.18    437.92 o
   2   2   3     2748.50     2725.96    158.14 o
   3   2   3     1738.82     1657.14    103.40 o
   4   2   3      555.55      557.91     55.85 o
  -8   3   3      169.20      186.77     81.00 o
  -7   3   3      220.87      215.54    132.43 o
  -6   3   3        5.91        9.18     26.12 o
  -5   3   3      951.81      984.01     46.97 o
  -4   3   3      649.86      688.81     24.95 o
  -3   3   3     2780.93     2641.08     71.97 o
  -2   3   3      388.78      382.55     15.21 o
  -1   3   3     4554.69     4495.83    138.90 o
   0   3   3    13733.16    14094.81    711.07 o
   1   3   3     3982.39     4175.75    229.47 o
   2   3   3     2100.87     2147.59    131.60 o
   3   3   3      109.00      166.43     30.41 o
   4   3   3      804.48      822.76     71.88 o
  -8   4   3        6.48       40.47     41.32 o
  -7   4   3      237.90      221.62    113.35 o
  -6   4   3      341.49      262.77    122.20 o
  -5   4   3      323.39      403.38     24.95 o
  -4   4   3     1430.09     1470.05     45.57 o
  -3   4   3     1140.15     1111.89     34.70 o
  -2   4   3     1176.00     1135.58     35.15 o
  -1   4   3     7161.90     7345.97    272.53 o
   0   4   3     5019.34     5082.56    303.56 o
   1   4   3     1202.43     1339.20     86.26 o
   2   4   3     1716.03     1612.35     98.97 o
   3   4   3     3112.42     2848.16    171.96 o
   4   4   3     1866.46     1588.02    109.48 o
  -8   5   3        2.36      -45.89     50.32 o
  -7   5   3       11.63       21.69     34.88 o
  -6   5   3      329.80      376.38    126.62 o
  -5   5   3     1742.28     1601.85    108.37 o
  -4   5   3      469.89      527.34     25.81 o
  -3   5   3     4270.77     4184.00    115.70 o
  -2   5   3     6469.02     6470.01    162.61 o
  -1   5   3     4445.51     4685.52    178.55 o
   0   5   3      300.33      463.36     37.05 o
   1   5   3      917.42      995.28     71.33 o
   2   5   3      719.28      760.28     55.29 o
   3   5   3       84.29      134.92     32.62 o
   4   5   3       15.47       52.53     32.62 o
   5   5   3      139.02      128.28     49.76 o
  -8   6   3       13.73       11.47     41.53 o
  -7   6   3      254.47      129.97     66.63 o
  -6   6   3      722.91      811.71     70.78 o
  -5   6   3      775.16      819.35     48.16 o
  -4   6   3      256.05      315.46     43.13 o
  -3   6   3      117.59      153.61     14.49 o
  -2   6   3     3290.53     3055.91     80.62 o
  -1   6   3     4372.66     4636.34    230.02 o
   0   6   3     5480.04     5380.04    285.31 o
   1   6   3      778.77      886.90     60.82 o
   2   6   3     4309.75     4284.12    256.56 o
   3   6   3     3492.91     3238.53    173.62 o
   4   6   3     1074.12     1031.22     79.07 o
   5   6   3      351.03      452.30     66.35 o
  -8   7   3      157.05       75.20     55.29 o
  -7   7   3      220.53      178.78     39.02 o
  -6   7   3       78.16       54.54     29.76 o
  -5   7   3     1106.14     1185.39     60.46 o
  -4   7   3      246.13      268.82     32.90 o
  -3   7   3      586.54      611.22     34.24 o
  -2   7   3     1478.27     1632.37     66.45 o
  -1   7   3     7785.12     7950.62    440.69 o
   0   7   3    15464.59    16333.63    943.86 o
   1   7   3      634.24      626.47     45.34 o
   2   7   3     2230.33     2270.89    137.13 o
   3   7   3      584.52      539.66     51.42 o
   4   7   3      307.56      274.25     46.45 o
   5   7   3      373.67      398.11     63.59 o
  -7   8   3       18.21        6.90     43.96 o
  -6   8   3      118.58       82.80     30.80 o
  -5   8   3     1085.37     1072.22     78.24 o
  -4   8   3     3451.46     3245.62    133.61 o
  -3   8   3     8006.11     7249.89    285.08 o
  -2   8   3     3256.16     3059.38    139.34 o
  -1   8   3     2254.85     2279.74    138.23 o
   0   8   3     4688.45     4819.91    256.56 o
   1   8   3     9333.37     9486.11    551.27 o
   2   8   3      620.56      622.05     56.40 o
   3   8   3     1746.66     1606.27    108.93 o
   4   8   3      105.11      119.43     40.36 o
   5   8   3      725.80      711.07     80.18 o
   6   8   3      211.14      167.54     74.09 o
  -7   9   3       78.81      168.09     48.11 o
  -6   9   3       32.38       77.88     30.17 o
  -5   9   3      122.96      206.06     29.72 o
  -4   9   3     1241.34     1193.08     59.68 o
  -3   9   3     1552.67     1772.70     96.76 o
  -2   9   3     1476.36     1459.74     75.20 o
  -1   9   3     5543.52     5776.49    309.64 o
   0   9   3     1458.16     1548.21    102.85 o
   1   9   3     6703.31     6515.21    369.91 o
   2   9   3     7396.16     7070.35    376.55 o
   3   9   3      140.46      160.35     38.15 o
   4   9   3      616.36      591.64     63.59 o
   5   9   3      529.21      575.60     75.20 o
   6   9   3        6.65       49.21     66.35 o
  -7  10   3       84.03       93.45     45.34 o
  -6  10   3      429.68      255.45     47.00 o
  -5  10   3     1909.67     1814.17    112.80 o
  -4  10   3     3611.12     3346.90    188.55 o
  -3  10   3      893.52      954.91     52.53 o
  -2  10   3      438.19      421.89     37.60 o
  -1  10   3     3189.61     3197.61    189.10 o
   0  10   3    10470.30    10586.45    552.38 o
   1  10   3     7039.62     6938.20    392.03 o
   2  10   3      399.54      468.33     47.55 o
   3  10   3     3169.31     2895.16    169.20 o
   4  10   3      288.03      272.04     50.87 o
   5  10   3       59.21       50.32     54.19 o
   6  10   3      184.71      228.91     76.30 o
  -7  11   3        3.56       23.22     47.55 o
  -6  11   3       19.12      -13.27     33.18 o
  -5  11   3       89.99      102.85     32.07 o
  -4  11   3      167.74      183.02     31.52 o
  -3  11   3      578.40      533.58     41.47 o
  -2  11   3     3031.99     2490.96    154.82 o
   0  11   3     1908.37     1808.64    116.67 o
   1  11   3     1240.07     1084.30     78.52 o
   2  11   3     2879.48     2733.70    169.20 o
   3  11   3      378.47      383.18     46.45 o
   4  11   3      246.14      248.82     53.08 o
   5  11   3      349.66      390.37     73.54 o
   6  11   3        7.04       48.11     75.20 o
  -7  12   3       46.25      -41.47     41.47 o
  -6  12   3      476.36      321.81     52.53 o
  -5  12   3       97.00      102.85     33.18 o
  -4  12   3     1438.70     1322.61     80.73 o
  -3  12   3     4412.01     4270.85    218.41 o
   0  12   3      612.83      671.26     49.76 o
   1  12   3      874.40      816.13     56.95 o
   2  12   3     1492.96     1455.32    101.74 o
   3  12   3     1962.09     1863.94    122.75 o
   4  12   3      321.59      300.24     55.85 o
   5  12   3      271.73      383.74     72.99 o
   6  12   3      124.49      234.44     84.60 o
  -7  13   3      300.94      142.66     49.21 o
  -6  13   3       60.50       54.19     38.15 o
  -5  13   3      682.59      546.85     58.06 o
  -4  13   3      148.97      184.68     32.62 o
  -3  13   3     1327.42     1222.41     56.26 o
   0  13   3     1943.33     1801.45    110.03 o
   1  13   3     2320.53     2363.79    136.02 o
   2  13   3     2658.17     2541.28    153.16 o
   3  13   3       52.25       79.62     38.71 o
   4  13   3       13.36       23.78     43.68 o
   5  13   3      161.45      157.59     65.25 o
   6  13   3       24.40        1.66     77.41 o
  -7  14   3       81.33      158.69     51.98 o
  -6  14   3      167.66      158.17     33.73 o
  -5  14   3      321.19      260.67     31.80 o
  -4  14   3      340.54      338.90     35.39 o
  -3  14   3     1389.46     1385.65     87.92 o
   1  14   3       94.52      110.03     30.41 o
   2  14   3      409.86      361.07     47.00 o
   3  14   3     1414.12     1419.38    101.19 o
   4  14   3      684.95      771.34     80.18 o
   5  14   3      377.51      425.76     76.86 o
   6  14   3      105.45       81.28     80.18 o
  -7  15   3       73.74       59.16     46.45 o
  -6  15   3      344.26      306.32     64.69 o
  -5  15   3     1011.31     1014.08     85.15 o
  -4  15   3      544.10      522.09     36.93 o
  -3  15   3      923.10      829.33     61.65 o
   1  15   3      829.81      871.42     64.69 o
   2  15   3     2176.24     1929.18    137.13 o
   3  15   3      107.55       92.34     42.02 o
   4  15   3        5.68       28.20     47.00 o
   5  15   3       13.16       -3.87     60.82 o
   6  15   3       57.52       67.46     82.94 o
  -7  16   3      184.12      112.25     67.46 o
  -6  16   3      421.30      268.21    109.20 o
  -5  16   3      104.83       43.94     25.88 o
  -4  16   3      336.81      361.08     45.89 o
   1  16   3       54.04       39.26     29.86 o
   2  16   3     2147.06     1936.37    121.09 o
   3  16   3     2053.26     1977.29    132.15 o
   4  16   3      468.88      580.03     74.65 o
   5  16   3       50.67       59.16     63.59 o
  -7  17   3      138.43      159.24     68.56 o
  -6  17   3        2.66        4.42     51.98 o
  -5  17   3       58.79       78.52     26.30 o
  -4  17   3      159.81      167.11     27.73 o
   1  17   3     1089.34      983.11     74.09 o
   2  17   3      335.31      439.03     54.19 o
   3  17   3      137.87      123.30     47.55 o
   4  17   3     1002.28      948.28     92.89 o
   5  17   3      238.29      293.61     76.86 o
  -7  18   3       12.32       10.51     64.69 o
  -6  18   3      118.22      103.40     54.74 o
  -5  18   3      377.00      354.43     55.85 o
   1  18   3      890.45      922.84     70.22 o
   2  18   3      276.03      285.31     49.21 o
   3  18   3      330.58      305.22     54.74 o
   4  18   3       19.38       19.91     54.74 o
   5  18   3      291.60      343.37     81.83 o
  -6  19   3      139.73      185.79     58.61 o
  -5  19   3       72.06       78.52     45.89 o
   2  19   3     2333.09     2299.09    160.35 o
   3  19   3      214.69      168.64     50.32 o
   4  19   3      177.94      157.03     60.82 o
   5  19   3      214.53      215.09     76.30 o
  -6  20   3       34.74       74.65     58.06 o
  -5  20   3      267.63      281.44     54.74 o
   2  20   3       81.31      101.19     44.79 o
   3  20   3      513.68      445.11     65.25 o
   4  20   3      244.61      215.09     63.59 o
   5  20   3      111.71       90.68     75.20 o
  -5  21   3      137.81      174.17     50.32 o
   2  21   3      561.40      688.95     70.22 o
   3  21   3       96.66      129.39     52.53 o
   4  21   3      131.59      137.68     63.03 o
   5  21   3       59.50        8.85     68.01 o
  -5  22   3       86.35       82.94     47.55 o
   2  22   3      430.87      489.35     60.27 o
   3  22   3      733.87      607.67     76.86 o
   4  22   3      281.58      286.97     72.43 o
   5  22   3      109.54        3.87     69.12 o
  -6  23   3       12.53      -11.61     54.74 o
  -5  23   3      198.21      144.32     51.42 o
   3  23   3       27.94       18.80     50.32 o
   4  23   3        1.82        0.55     59.16 o
  -6  24   3       18.65       50.32     59.72 o
  -5  24   3       28.98       42.02     48.11 o
   3  24   3      127.88      144.87     59.16 o
   4  24   3      294.18      141.00     64.14 o
  -5  25   3      201.90      143.76     53.08 o
   3  25   3       11.69      -38.71     48.11 o
   4  25   3        3.62      -25.43     59.16 o
   3  26   3      426.09      320.70     65.25 o
   4  26   3       63.86      119.99     66.35 o
   4  27   3      260.73      250.48     73.54 o
  -1 -34   4        0.57       26.84     31.17 o
  -2 -33   4       60.12       62.95     33.21 o
  -1 -33   4       72.63      102.89     46.17 o
   0 -33   4       21.42       43.15     28.80 o
  -3 -32   4      122.82      152.50     36.52 o
  -2 -32   4       56.37       38.18     30.82 o
  -1 -32   4       20.52       23.23     28.17 o
   0 -32   4      159.84      141.46     30.07 o
   1 -32   4       59.16       32.35     24.52 o
  -4 -31   4       76.10       34.62     36.30 o
  -3 -31   4      101.21      146.04     35.16 o
  -2 -31   4      138.82      168.20     33.29 o
  -1 -31   4       51.43       83.94     28.96 o
   0 -31   4       63.90       65.98     26.45 o
   1 -31   4       96.04      113.20     24.68 o
   2 -31   4       76.11      106.72     59.16 o
  -4 -30   4      101.06      101.45     53.36 o
  -3 -30   4       88.90       39.27     31.46 o
  -2 -30   4      155.94      140.14     33.45 o
  -1 -30   4      214.38      262.19     32.90 o
   0 -30   4      141.55      156.51     56.12 o
   1 -30   4        2.88      -21.38     21.38 o
   2 -30   4       76.61      183.02     59.16 o
  -4 -29   4       61.92       17.04     33.60 o
  -3 -29   4       26.09       25.95     29.47 o
  -2 -29   4       50.14       57.87     28.14 o
  -1 -29   4      169.76      254.42     31.56 o
   0 -29   4      838.02      834.17     48.88 o
   1 -29   4      258.97      298.01     28.52 o
   2 -29   4       73.16       78.52     53.63 o
  -5 -28   4      129.58      110.69     38.02 o
  -4 -28   4      145.11      115.26     35.94 o
  -3 -28   4       52.82       69.45     29.91 o
  -2 -28   4       96.40       87.61     27.94 o
  -1 -28   4      536.41      483.66     37.78 o
   0 -28   4       17.57       -3.77     43.68 o
   1 -28   4      219.83      223.43     38.15 o
   2 -28   4       76.70      195.74     55.29 o
   3 -28   4       96.03       95.49     46.10 o
  -5 -27   4      146.71      129.19     38.26 o
  -4 -27   4      142.12      131.65     35.13 o
  -3 -27   4      344.95      344.50     37.34 o
  -2 -27   4      317.68      342.84     34.17 o
  -1 -27   4      171.78      161.26     26.82 o
   0 -27   4        3.82       10.29     21.35 o
   1 -27   4      132.81      143.88     31.24 o
   2 -27   4      506.33      401.43     63.59 o
   3 -27   4      218.33      242.30     57.51 o
  -5 -26   4       26.51      -12.03     82.39 o
  -4 -26   4      118.17      125.96     34.99 o
  -3 -26   4      472.34      514.36     41.63 o
  -2 -26   4      377.20      380.45     34.91 o
  -1 -26   4       56.42       64.39     23.36 o
   0 -26   4      200.29      201.34     25.88 o
   1 -26   4      631.22      800.09     77.41 o
   2 -26   4      286.99      388.37     47.95 o
   3 -26   4        2.44      -13.09     41.01 o
  -5 -25   4       11.68      -29.00     32.44 o
  -4 -25   4       65.31       83.91     33.45 o
  -3 -25   4       44.14        7.34     27.09 o
  -2 -25   4      489.92      478.51     39.81 o
  -1 -25   4      622.60      660.85     41.18 o
   0 -25   4      476.90      571.24     36.58 o
   1 -25   4      237.40      253.80     49.21 o
   2 -25   4       25.83        0.85     35.59 o
   3 -25   4       60.11       55.09     40.68 o
  -6 -24   4       50.25       20.76     35.07 o
  -5 -24   4      176.11      151.37     67.73 o
  -4 -24   4        0.55       -8.02     28.93 o
  -3 -24   4      335.06      362.35     35.77 o
  -2 -24   4      498.46      418.39     53.91 o
  -1 -24   4       22.02       -2.59     20.05 o
   0 -24   4        5.35        9.38     18.82 o
   1 -24   4       24.78       21.40     40.64 o
   2 -24   4      485.81      494.49     52.53 o
   3 -24   4      536.70      484.71     51.28 o
   4 -24   4       38.22       32.44     22.01 o
  -6 -23   4       66.28       69.82     32.13 o
  -5 -23   4      112.27       82.22     33.12 o
  -4 -23   4      369.60      395.71     39.40 o
  -3 -23   4       98.65      117.63     61.65 o
  -2 -23   4      383.47      389.72     45.89 o
  -1 -23   4      695.75      788.11     44.06 o
   0 -23   4      150.19      152.22     22.30 o
   1 -23   4      280.59      330.05     37.83 o
   2 -23   4       90.56       76.51     33.73 o
   3 -23   4      160.21      158.20     41.42 o
   4 -23   4       41.03       47.79     22.44 o
  -6 -22   4       93.51      150.82     35.61 o
  -5 -22   4      120.67      137.12     33.95 o
  -4 -22   4      229.80      269.01     35.52 o
  -3 -22   4      417.46      447.70     36.65 o
  -2 -22   4      204.82      260.18     27.29 o
  -1 -22   4      657.62      698.50     40.94 o
   0 -22   4      651.98      635.39     43.28 o
   1 -22   4      568.85      627.63     46.68 o
   2 -22   4      197.89      270.60     68.29 o
   3 -22   4       28.05       52.19     36.11 o
   4 -22   4       97.54      125.61     31.52 o
  -6 -21   4      121.75      114.45     31.60 o
  -5 -21   4       20.97        9.94     26.80 o
  -4 -21   4      243.60      221.12     32.24 o
  -3 -21   4      546.94      553.50     78.79 o
  -2 -21   4      710.59      729.10     42.92 o
  -1 -21   4       19.88       22.59     23.22 o
   0 -21   4     1060.54     1151.82     45.19 o
   1 -21   4      216.51      286.98     71.05 o
   2 -21   4      240.66      264.19     36.60 o
   3 -21   4      349.74      306.14     59.72 o
   4 -21   4        3.74       29.20     21.70 o
  -6 -20   4      118.60      117.28     30.66 o
  -5 -20   4      307.52      284.22     31.76 o
  -4 -20   4       92.77      140.65     28.97 o
  -3 -20   4      528.67      592.93     41.08 o
  -2 -20   4     1945.63     1848.41     78.93 o
  -1 -20   4     2252.35     2255.25    143.06 o
   0 -20   4      140.09      140.56     30.25 o
   1 -20   4      488.52      536.04     64.69 o
   2 -20   4      643.66      735.95     86.81 o
   3 -20   4       66.48       76.49     28.71 o
   4 -20   4      468.75      491.66     33.88 o
  -7 -19   4       67.69       47.15     32.34 o
  -6 -19   4        2.85      -13.75     27.49 o
  -5 -19   4       23.15        9.66     24.35 o
  -4 -19   4       77.74       64.05     26.30 o
  -3 -19   4      120.17      135.16     25.20 o
  -2 -19   4      114.35      120.75     21.29 o
  -1 -19   4     1717.83     1656.50     59.27 o
   0 -19   4     2539.30     2627.78     95.34 o
   1 -19   4      923.08     1033.57     55.71 o
   2 -19   4      118.44      149.97     37.60 o
   3 -19   4      735.15      759.43     60.67 o
   4 -19   4        1.29        5.57     21.38 o
   5 -19   4      130.12       54.19     72.43 o
  -7 -18   4      100.89       98.58     33.22 o
  -6 -18   4      243.84      242.25     44.98 o
  -5 -18   4      483.66      603.65    103.83 o
  -4 -18   4      778.05      853.19     87.32 o
  -3 -18   4      206.12      211.87     27.07 o
  -2 -18   4      256.12      312.16     22.80 o
  -1 -18   4      496.67      575.31     23.82 o
   0 -18   4     1140.31     1053.22     41.47 o
   1 -18   4      198.27      261.58     30.60 o
   2 -18   4      196.57      254.61     33.52 o
   3 -18   4      322.12      362.67     25.57 o
   4 -18   4      784.64      777.22     41.70 o
   5 -18   4      108.02      235.00     72.43 o
  -7 -17   4       15.88       25.57     31.24 o
  -6 -17   4        3.14       27.67     26.49 o
  -5 -17   4      195.64      199.98     27.00 o
  -4 -17   4      576.32      613.38     41.75 o
  -3 -17   4      950.39      965.45     57.74 o
  -2 -17   4     3082.76     2986.99     98.09 o
  -1 -17   4     1254.06     1186.68     38.04 o
   0 -17   4     1406.18     1315.50     48.10 o
   1 -17   4      534.46      556.20     26.39 o
   2 -17   4     1235.74     1174.36     64.28 o
   3 -17   4     1209.89     1197.61     49.11 o
   4 -17   4       17.04        9.60     22.31 o
   5 -17   4       82.61       59.16     65.80 o
  -7 -16   4       24.31        4.78     30.25 o
  -6 -16   4        4.18      -25.24     25.24 o
  -5 -16   4       26.68       52.65     22.61 o
  -4 -16   4      226.09      223.21     24.13 o
  -3 -16   4     2298.99     2188.37     74.98 o
  -2 -16   4      881.96      853.77     36.76 o
  -1 -16   4       10.85       21.06     10.26 o
   0 -16   4     1528.24     1537.34     54.09 o
   1 -16   4     4604.59     4574.94    143.48 o
   2 -16   4      791.74      822.56     63.42 o
   3 -16   4      143.20      173.73     29.87 o
   4 -16   4       13.21       -6.57     21.73 o
   5 -16   4      182.20      113.99     41.19 o
  -7 -15   4      279.68      262.51     35.05 o
  -6 -15   4      168.33      126.28     27.99 o
  -5 -15   4       86.11       92.16     22.86 o
  -4 -15   4     1403.22     1401.48     95.58 o
  -3 -15   4      267.02      282.50     19.76 o
  -2 -15   4      994.71     1005.54     40.29 o
  -1 -15   4      952.58     1015.39     32.99 o
   0 -15   4      371.69      369.21     20.37 o
   1 -15   4      969.41      979.71     37.75 o
   2 -15   4       53.21       68.04     14.43 o
   3 -15   4       52.24       61.44     29.60 o
   4 -15   4       78.06       87.41     24.04 o
   5 -15   4      106.33       63.98     55.57 o
  -7 -14   4       14.20       46.57     29.51 o
  -6 -14   4      201.58      244.31     29.55 o
  -5 -14   4      574.17      697.19     38.53 o
  -4 -14   4       77.14       90.13     19.14 o
  -3 -14   4     3504.87     3577.15    116.16 o
  -2 -14   4      865.33      773.66     33.78 o
  -1 -14   4      221.40      226.64     29.61 o
   0 -14   4      666.12      656.21     27.97 o
   1 -14   4      761.92      743.51     31.20 o
   2 -14   4     2505.45     2453.04     82.14 o
   3 -14   4     1321.24     1224.64     61.10 o
   4 -14   4      537.81      503.53     89.85 o
   5 -14   4       47.45       59.16     59.72 o
  -7 -13   4      135.05      131.86     30.56 o
  -6 -13   4       17.70       18.24     29.85 o
  -5 -13   4       40.43       58.90     20.95 o
  -4 -13   4      719.65      758.77     36.29 o
  -3 -13   4      133.35      156.52     15.98 o
  -2 -13   4     3274.61     3193.11     97.64 o
  -1 -13   4     2946.01     3009.18     95.31 o
   0 -13   4     1787.37     1763.75     59.44 o
   1 -13   4      562.88      608.60     54.78 o
   2 -13   4       85.75       98.37     16.09 o
   3 -13   4       45.18       59.47     26.17 o
   4 -13   4      104.92      116.85     33.04 o
   5 -13   4        2.56       76.86     58.06 o
  -7 -12   4      103.21       81.48     47.39 o
  -6 -12   4      135.76      132.52     25.85 o
  -5 -12   4      923.89      919.65     43.74 o
  -4 -12   4      669.43      710.34     30.22 o
  -3 -12   4     2040.66     2147.73     71.35 o
  -2 -12   4      231.22      283.30     25.07 o
  -1 -12   4      727.11      647.69     34.91 o
   0 -12   4     4415.78     4469.89    139.25 o
   1 -12   4     3477.74     3332.28    105.80 o
   2 -12   4      773.69      799.15     35.92 o
   3 -12   4      383.93      397.10     36.82 o
   4 -12   4      414.16      484.53     43.44 o
   5 -12   4      266.62      249.37     64.14 o
  -7 -11   4       50.93       47.29     35.02 o
  -6 -11   4       38.97       54.93     26.54 o
  -5 -11   4       55.55       41.19     19.38 o
  -4 -11   4     2122.57     2087.06     63.16 o
  -3 -11   4     1619.52     1653.19     57.20 o
  -2 -11   4      975.79     1075.71     45.41 o
  -1 -11   4      305.34      340.68     26.55 o
   0 -11   4     2858.48     3013.75     96.47 o
   1 -11   4     1844.66     1900.82     75.14 o
   2 -11   4     1694.88     1676.64     59.79 o
   3 -11   4     1005.27      983.47     57.50 o
   4 -11   4       81.08      138.79     47.55 o
   5 -11   4      367.87      313.51     63.59 o
  -7 -10   4       58.09      112.43     37.32 o
  -6 -10   4      299.78      362.26     30.16 o
  -5 -10   4      116.63      125.31     18.84 o
  -4 -10   4      968.52      944.22     39.22 o
  -3 -10   4     1579.71     1592.12     49.51 o
  -2 -10   4     3357.22     3185.99     93.57 o
  -1 -10   4     7552.15     7062.89    272.17 o
   0 -10   4     1553.71     1708.17     56.44 o
   1 -10   4     2328.41     2337.33     76.79 o
   2 -10   4      397.88      408.70     24.38 o
   3 -10   4       36.44       46.86     23.11 o
   4 -10   4     1161.71     1135.17     94.55 o
   5 -10   4       60.72       77.96     54.74 o
  -7  -9   4       53.85       53.92     34.28 o
  -6  -9   4       78.81      108.73     23.59 o
  -5  -9   4      396.66      431.69     25.43 o
  -4  -9   4      725.38      726.41     29.73 o
  -3  -9   4      578.00      609.64     30.40 o
  -2  -9   4     1388.54     1385.30     42.27 o
  -1  -9   4     3227.08     3238.51    131.70 o
   0  -9   4     9531.29     9935.45    306.49 o
   1  -9   4     3691.68     3514.22    111.93 o
   2  -9   4     2498.58     2552.65     83.76 o
   3  -9   4     1037.90      966.34     54.53 o
   4  -9   4        5.26       49.76     43.13 o
  -8  -8   4       11.87       16.06     39.75 o
  -7  -8   4      151.25      163.98     36.65 o
  -6  -8   4      313.72      373.57     30.32 o
  -5  -8   4     1455.59     1418.74     47.77 o
  -4  -8   4     1247.75     1196.93     41.53 o
  -3  -8   4     1768.80     1688.87     59.24 o
  -2  -8   4      729.03      723.35     25.92 o
  -1  -8   4     7793.99     8570.74    318.08 o
   0  -8   4      596.62      574.37     23.48 o
   1  -8   4     3924.43     3957.24    124.61 o
   2  -8   4      377.99      396.20     23.91 o
   3  -8   4      809.71      797.49     46.66 o
   4  -8   4     1499.79     1478.54    106.16 o
  -8  -7   4        4.82       44.53     41.47 o
  -7  -7   4       76.16       67.65     33.69 o
  -6  -7   4       66.43       66.99     22.67 o
  -5  -7   4      457.41      560.56     35.88 o
  -4  -7   4     1063.85     1008.80     35.81 o
  -3  -7   4     1255.60     1166.80     42.93 o
  -2  -7   4     4037.70     3967.17    109.53 o
  -1  -7   4     3374.50     3237.59    132.85 o
   0  -7   4     1367.83     1226.28     43.50 o
   1  -7   4      101.87      129.08     13.93 o
   2  -7   4     2079.03     2065.62     69.54 o
   3  -7   4     1145.97     1236.45     57.16 o
   4  -7   4      114.36       75.20     42.02 o
  -8  -6   4       97.29      120.56     41.36 o
  -7  -6   4       43.80       37.74     31.41 o
  -6  -6   4       86.01      134.16     19.50 o
  -5  -6   4      668.78      670.76     41.02 o
  -4  -6   4      193.74      183.37     19.81 o
  -3  -6   4     5297.33     4911.41    137.99 o
  -2  -6   4     6260.20     6237.16    165.01 o
  -1  -6   4      450.95      592.33     33.22 o
   0  -6   4      781.79      807.71     38.47 o
   1  -6   4     4473.85     4401.32    139.86 o
   2  -6   4     3926.56     3712.94    117.75 o
   3  -6   4     1292.03     1294.86     60.07 o
  -8  -5   4        0.41      -14.85     40.92 o
  -7  -5   4      417.11      405.49     42.23 o
  -6  -5   4      553.45      489.27     32.74 o
  -5  -5   4      161.83      191.34     18.37 o
  -4  -5   4     2635.87     2688.94     80.13 o
  -3  -5   4     1010.31      940.50     31.12 o
  -2  -5   4     1030.12     1001.65     32.85 o
  -1  -5   4     4006.52     4147.63    164.31 o
   0  -5   4      179.88      202.50     18.94 o
   1  -5   4     2966.79     2830.02    114.30 o
   2  -5   4     1203.02     1304.58     58.37 o
   3  -5   4       32.80       76.57     20.46 o
  -8  -4   4       44.10       39.51     60.27 o
  -7  -4   4       35.17       66.18     33.79 o
  -6  -4   4      138.14      125.92     19.56 o
  -5  -4   4      391.44      404.89     22.64 o
  -4  -4   4      281.98      310.17     17.59 o
  -3  -4   4     5641.12     5474.64    147.74 o
  -2  -4   4     4407.10     4258.35    116.87 o
  -1  -4   4      874.19      906.84     33.53 o
   0  -4   4      125.08      132.96     24.05 o
   1  -4   4     3566.42     3445.05    181.09 o
   2  -4   4     4089.89     3975.33    151.42 o
   3  -4   4     1478.34     1504.53     89.02 o
  -8  -3   4        7.36       45.01     37.94 o
  -7  -3   4       77.00       97.44     25.50 o
  -6  -3   4      100.77      130.61     19.31 o
  -5  -3   4      319.21      339.82     20.78 o
  -4  -3   4      706.08      633.75     25.39 o
  -3  -3   4      484.05      478.72     19.52 o
  -2  -3   4     8299.96     7772.79    203.15 o
  -1  -3   4     8574.22     8715.79    270.06 o
   0  -3   4      596.60      568.37     32.51 o
   1  -3   4      310.56      352.70     24.99 o
   2  -3   4      630.75      613.46     35.70 o
   3  -3   4     1359.69     1470.80     88.47 o
  -8  -2   4       12.14      -20.72     40.64 o
  -7  -2   4      104.46       78.30     27.90 o
  -6  -2   4     1153.75     1153.92     43.20 o
  -5  -2   4     1429.74     1350.67     43.04 o
  -4  -2   4     2891.68     2699.14     76.11 o
  -3  -2   4     1424.39     1338.55     38.65 o
  -2  -2   4      326.53      382.31     16.76 o
  -1  -2   4     5302.78     5521.44    175.29 o
   0  -2   4     5067.48     5327.10    200.85 o
   1  -2   4     2662.63     2576.01    102.17 o
   2  -2   4      427.48      579.47     45.89 o
   3  -2   4      684.35      738.72     53.08 o
  -8  -1   4        3.94      -13.27     50.32 o
  -7  -1   4      106.83      108.67     34.08 o
  -6  -1   4      171.77      213.78     33.32 o
  -5  -1   4      144.33      181.58     17.04 o
  -4  -1   4     1512.10     1446.74     43.69 o
  -3  -1   4     3778.28     3655.11    100.08 o
  -2  -1   4     1732.47     1704.16     47.91 o
  -1  -1   4     4624.26     4715.63    140.29 o
   0  -1   4     6332.50     6357.53    197.84 o
   1  -1   4     2460.80     2377.61    129.94 o
   2  -1   4     1438.73     1478.94     59.55 o
   3  -1   4     3014.07     3027.86    176.39 o
  -8   0   4       22.25       32.84     39.98 o
  -7   0   4      215.39      193.27     93.24 o
  -6   0   4      251.10      292.25     28.33 o
  -5   0   4     1391.05     1414.13     45.96 o
  -4   0   4      441.70      467.49     21.24 o
  -3   0   4     1201.06     1119.35     34.86 o
  -2   0   4     6229.55     5595.65    150.39 o
  -1   0   4    10644.39    10504.19    324.18 o
   0   0   4      563.82      549.89     23.86 o
   1   0   4     3774.68     3864.37    149.65 o
   2   0   4     3161.08     3105.27    177.49 o
   3   0   4      237.37      307.43     41.47 o
  -8   1   4        4.34      -40.67     40.67 o
  -7   1   4      102.11      101.83     28.90 o
  -6   1   4      153.56      215.16     31.52 o
  -5   1   4      171.72      199.12     17.47 o
  -4   1   4     1445.67     1360.64     43.28 o
  -3   1   4     3851.24     3632.28     99.88 o
  -2   1   4     1618.89     1609.85     47.59 o
  -1   1   4     4226.51     4192.25    139.44 o
   0   1   4     6371.38     6310.60    240.48 o
   1   1   4     2391.01     2297.44    136.02 o
   2   1   4     1092.99     1124.67     85.70 o
   3   1   4     2981.46     3064.91    178.04 o
  -8   2   4       15.68       20.99     42.87 o
  -7   2   4      103.26       62.81     56.12 o
  -6   2   4     1182.91     1160.06     60.80 o
  -5   2   4     1218.10     1205.88     42.41 o
  -4   2   4     2863.07     2651.01     75.70 o
  -3   2   4     1268.23     1168.14     37.50 o
  -2   2   4      302.84      388.92     16.54 o
  -1   2   4     5674.67     5679.26    174.64 o
   0   2   4     4922.86     5167.67    199.81 o
   1   2   4     2552.10     2552.34    148.19 o
   2   2   4      427.47      510.36     49.21 o
   3   2   4      550.35      601.04     59.16 o
  -8   3   4        6.01      -48.11     48.11 o
  -7   3   4       75.60      137.13     44.79 o
  -6   3   4      144.43       69.96     43.13 o
  -5   3   4      314.32      358.85     24.82 o
  -4   3   4      678.07      618.60     24.90 o
  -3   3   4      410.55      418.25     18.43 o
  -2   3   4     7836.36     7427.56    202.55 o
  -1   3   4     8565.83     8680.50    327.62 o
   0   3   4      748.06      709.97     48.11 o
   1   3   4      389.45      453.96     40.36 o
   2   3   4      722.79      719.92     54.19 o
   3   3   4     1375.83     1358.00     94.00 o
   4   3   4      197.01      160.35     44.23 o
  -8   4   4       37.12       33.56     63.59 o
  -7   4   4       36.69       73.25     35.38 o
  -6   4   4      175.06      131.47     31.09 o
  -5   4   4      348.71      383.28     32.24 o
  -4   4   4      219.01      238.56     15.94 o
  -3   4   4     5743.76     5435.14    147.14 o
  -2   4   4     4516.33     4327.85    116.13 o
  -1   4   4      823.66      802.76     37.94 o
   0   4   4      247.83      290.84     30.96 o
   1   4   4     3233.03     3140.66    189.10 o
   2   4   4     3720.95     3638.30    219.51 o
   3   4   4     1382.13     1307.13     95.10 o
   4   4   4      178.98      205.69     45.34 o
  -8   5   4        5.57       36.90     43.15 o
  -7   5   4      405.29      258.09    183.85 o
  -6   5   4      503.38      421.33     53.08 o
  -5   5   4      198.40      248.71     34.64 o
  -4   5   4     2700.68     2746.26     76.72 o
  -3   5   4      927.61      902.87     29.74 o
  -2   5   4     1062.51     1069.62     31.77 o
  -1   5   4     4142.45     4308.76    161.91 o
   0   5   4      121.91      142.10     25.43 o
   1   5   4     3050.63     3016.80    166.99 o
   2   5   4     1078.39     1245.20     86.26 o
   3   5   4       32.19       25.99     31.52 o
   4   5   4      113.54      113.90     40.92 o
  -8   6   4       98.76      103.95     56.95 o
  -7   6   4       47.67       55.70     35.47 o
  -6   6   4       61.72       69.85     27.72 o
  -5   6   4      579.20      598.65     42.12 o
  -4   6   4      172.72      184.28     14.40 o
  -3   6   4     5461.54     5232.10    137.12 o
  -2   6   4     6078.58     5966.30    187.94 o
  -1   6   4      518.91      551.83     43.68 o
   0   6   4      813.70      745.91     56.40 o
   1   6   4     4869.45     4721.49    251.58 o
   2   6   4     3742.13     3546.51    210.67 o
   3   6   4     1128.25     1076.01     86.81 o
   4   6   4       77.76       79.07     40.92 o
  -8   7   4        5.30      -17.14     42.82 o
  -7   7   4       73.31       32.16     80.45 o
  -6   7   4       71.84       31.82     29.63 o
  -5   7   4      435.10      519.83     39.36 o
  -4   7   4     1034.09     1063.53     40.18 o
  -3   7   4     1227.76     1206.08     36.82 o
  -2   7   4     4075.17     4021.37    124.23 o
  -1   7   4     3839.22     3623.92    189.66 o
   0   7   4     1405.24     1349.16     81.83 o
   1   7   4      113.24      164.22     29.86 o
   2   7   4     2033.78     1977.84    126.07 o
   3   7   4      904.84      848.75     81.28 o
   4   7   4      148.79      106.72     45.34 o
   5   7   4       69.48       96.76     61.38 o
  -8   8   4       13.86       -0.60     41.01 o
  -7   8   4      145.07      180.26     48.66 o
  -6   8   4      412.93      428.99     40.52 o
  -5   8   4     1488.42     1390.97     68.25 o
  -4   8   4     1256.23     1201.58     44.45 o
  -3   8   4     1753.79     1674.84     55.84 o
  -2   8   4      696.09      691.45     27.00 o
  -1   8   4     7415.58     7987.67    455.62 o
   0   8   4      344.58      366.04     44.23 o
   1   8   4     3897.68     3946.83    225.04 o
   2   8   4      372.71      502.62     51.42 o
   3   8   4      731.49      678.45     68.56 o
   4   8   4     1435.26     1380.67    109.48 o
   5   8   4      106.81      129.94     63.03 o
  -7   9   4       37.57        9.95     40.36 o
  -6   9   4       92.39      104.67     35.39 o
  -5   9   4      385.55      435.85     37.06 o
  -4   9   4      675.35      728.64     47.28 o
  -3   9   4      550.81      583.50     25.86 o
  -2   9   4     1353.64     1348.15     45.94 o
  -1   9   4     3606.15     3552.59    188.55 o
   0   9   4     9861.37    10310.54    547.96 o
   1   9   4     3756.28     3578.03    203.48 o
   2   9   4     2587.49     2426.27    152.61 o
   3   9   4      957.80     1062.18     82.39 o
   4   9   4        2.92       25.99     46.45 o
   5   9   4      282.49      366.59     76.30 o
  -7  10   4       69.94       60.46     35.59 o
  -6  10   4      319.20      312.77     37.46 o
  -5  10   4      122.60      166.27     27.58 o
  -4  10   4      902.34      859.81     64.69 o
  -3  10   4     1583.20     1635.49     65.24 o
  -2  10   4     3814.12     3688.69    130.32 o
  -1  10   4     7831.84     7295.39    390.92 o
   0  10   4     1545.04     1546.00    103.95 o
   1  10   4     2400.62     2391.43    142.10 o
   2  10   4      495.32      408.62     49.76 o
   3  10   4       42.85       40.36     37.60 o
   4  10   4     1117.67     1182.17    102.85 o
   5  10   4       91.16       72.43     63.59 o
  -7  11   4       56.57       18.25     41.47 o
  -6  11   4       39.22       74.95     46.45 o
  -5  11   4       55.07       44.56     38.43 o
  -4  11   4     2064.15     1993.88    120.54 o
  -3  11   4     1505.74     1584.15     95.66 o
  -2  11   4      955.42      999.70     62.48 o
  -1  11   4      359.77      379.86     35.94 o
   0  11   4     2920.49     3028.41    175.28 o
   1  11   4     1827.89     1799.80    117.77 o
   2  11   4     1696.49     1730.68    111.69 o
   3  11   4     1037.84     1225.85     95.10 o
   4  11   4       85.33       99.53     51.98 o
   5  11   4      343.38      374.89     76.30 o
  -7  12   4       84.86       32.62     43.13 o
  -6  12   4      116.15      122.75     39.26 o
  -5  12   4      972.76     1036.20     72.99 o
  -4  12   4      493.14      542.43     53.08 o
  -3  12   4     1936.28     1991.11    118.88 o
  -2  12   4      238.85      265.41     27.09 o
  -1  12   4      516.16      502.06     46.45 o
   0  12   4     4380.93     4362.64    251.03 o
   1  12   4     3350.58     3227.47    193.53 o
   2  12   4      879.43      886.90     71.88 o
   3  12   4      421.52      429.08     60.82 o
   4  12   4      417.09      587.77     74.09 o
   5  12   4      304.95      507.04     81.83 o
  -7  13   4      130.01       72.99     46.45 o
  -6  13   4       33.86       14.38     33.73 o
  -5  13   4       73.01       84.05     30.96 o
  -4  13   4      705.47      696.70     57.50 o
  -3  13   4      142.17      169.75     25.99 o
  -2  13   4     3279.37     2566.16    159.80 o
  -1  13   4     2738.73     2834.33    168.64 o
   0  13   4     1753.55     1726.81    110.59 o
   1  13   4      669.40      852.07     65.80 o
   2  13   4      101.86      126.62     39.26 o
   3  13   4       59.06       99.53     44.79 o
   4  13   4       87.44       21.56     53.63 o
   5  13   4        1.58       27.09     68.01 o
  -7  14   4       16.00      -40.92     40.92 o
  -6  14   4      172.56       98.42     41.47 o
  -4  14   4       60.40       77.96     28.75 o
  -3  14   4     3540.58     3681.98    195.74 o
   0  14   4      674.36      642.51     58.06 o
   1  14   4      765.69      775.21     68.01 o
   2  14   4     2583.94     2421.29    153.16 o
   3  14   4     1416.34     1252.39    100.63 o
   4  14   4      587.11      585.56     76.86 o
   5  14   4       38.57      103.40     71.33 o
  -7  15   4      281.66      332.87     71.88 o
  -6  15   4      189.73      125.49     32.28 o
  -5  15   4       95.91       25.99     30.96 o
  -4  15   4     1251.91     1236.37     62.47 o
  -3  15   4      304.24      324.57     34.28 o
   0  15   4      332.87      364.38     45.34 o
   1  15   4      981.99      998.60     78.52 o
   2  15   4       58.27       67.46     40.36 o
   3  15   4       40.08       15.48     44.79 o
   4  15   4       73.86       71.88     60.27 o
   5  15   4       92.90       29.86     70.78 o
  -7  16   4       17.60       55.29     62.48 o
  -6  16   4        5.90       21.01     49.76 o
  -5  16   4       36.98      -18.80     39.26 o
  -4  16   4      316.21      341.72     29.82 o
   0  16   4     1604.55     1648.85    102.85 o
   1  16   4     4475.68     4489.81    261.54 o
   2  16   4      863.41      872.53     77.96 o
   3  16   4      158.82      131.60     51.98 o
   4  16   4       24.33        5.53     59.72 o
   5  16   4      185.32      196.29     78.52 o
  -7  17   4       14.67       59.72     65.25 o
  -6  17   4        2.99      -48.11     48.11 o
  -5  17   4      236.87      275.91     49.21 o
   0  17   4     1381.18     1382.33     92.34 o
   1  17   4      658.02      726.00     64.69 o
   2  17   4     1225.13     1268.98     97.32 o
   3  17   4     1125.26     1161.16    103.40 o
   4  17   4       14.13       93.45     62.48 o
   5  17   4       87.65      148.19     81.83 o
  -7  18   4       81.25       71.33     67.46 o
  -6  18   4      204.07      164.77     56.40 o
  -5  18   4      492.46      472.76     60.82 o
   0  18   4     1172.04     1142.36     80.73 o
   1  18   4      131.18      200.16     44.23 o
   2  18   4      254.73      266.51     52.53 o
   3  18   4      346.38      456.17     67.46 o
   4  18   4      803.26      852.07     96.21 o
   5  18   4       84.24       43.13     77.41 o
  -7  19   4       68.58       41.47     64.14 o
  -6  19   4        3.49      -16.04     48.11 o
  -5  19   4       16.33       61.38     41.47 o
   1  19   4      800.76      791.25     79.62 o
   2  19   4      151.16      138.23     49.21 o
   3  19   4      742.22      756.41     84.05 o
   4  19   4        3.96        9.40     58.61 o
   5  19   4      115.44      165.33     81.83 o
  -6  20   4      100.84       62.48     54.19 o
  -5  20   4      279.96      295.27     53.08 o
   1  20   4      405.60      446.77     60.27 o
   2  20   4      610.37      664.63     76.30 o
   3  20   4       43.68       72.99     54.19 o
   4  20   4      547.60      496.53     82.94 o
  -6  21   4      123.97       85.15     56.95 o
  -5  21   4       20.08       15.48     42.58 o
   1  21   4      245.88      275.91     50.87 o
   2  21   4      209.40      209.56     53.63 o
   3  21   4      387.26      338.39     68.01 o
   4  21   4        1.46        6.64     66.90 o
  -6  22   4       83.53      138.79     58.61 o
  -5  22   4      103.60      102.85     47.55 o
   2  22   4      221.83      174.17     53.08 o
   3  22   4       43.36       99.53     60.27 o
   4  22   4       83.82      119.99     69.12 o
  -6  23   4       61.48        7.74     55.85 o
  -5  23   4      120.81      138.79     49.21 o
   2  23   4       76.08       30.41     46.45 o
   3  23   4      149.40       87.36     57.50 o
   4  23   4       31.14       81.28     68.56 o
  -6  24   4       55.35       92.34     58.61 o
  -5  24   4      191.48      212.33     53.63 o
   2  24   4      431.99      393.69     64.14 o
   3  24   4      487.06      402.54     70.78 o
   4  24   4       45.73       31.52     64.14 o
   2  25   4       22.35       -2.21     51.42 o
   3  25   4       55.21       35.94     54.19 o
   3  26   4        5.14       43.13     56.40 o
  -2 -32   5      114.69      136.17     34.52 o
  -1 -32   5      219.80      227.24     40.09 o
   0 -32   5      104.03      140.62     31.56 o
  -3 -31   5       63.89       23.52     44.79 o
  -2 -31   5       53.15       49.79     32.17 o
  -1 -31   5       49.95       65.27     37.88 o
   0 -31   5       82.91       64.06     27.79 o
   1 -31   5       63.19       73.23     30.13 o
  -4 -30   5       20.16       51.68     38.71 o
  -3 -30   5       37.54      -13.13     31.82 o
  -2 -30   5      162.17      180.05     34.56 o
  -1 -30   5       13.24       28.57     28.39 o
   0 -30   5       17.42       57.80     27.82 o
   1 -30   5       74.57       51.13     26.21 o
  -4 -29   5       48.71       44.56     36.54 o
  -3 -29   5       92.99      105.19     34.56 o
  -2 -29   5      290.70      282.55     35.97 o
  -1 -29   5      463.60      469.49     57.51 o
   0 -29   5       47.14       40.14     26.68 o
   1 -29   5      110.51      129.93     36.77 o
   2 -29   5        4.13       14.93     58.61 o
  -4 -28   5       27.64       -0.22     33.82 o
  -3 -28   5       46.21       52.46     56.95 o
  -2 -28   5       64.36      112.50     30.47 o
  -1 -28   5       98.59      106.60     27.35 o
   0 -28   5       33.28       10.54     24.75 o
   1 -28   5       35.37      -37.05     49.21 o
   2 -28   5      168.85      223.73     51.70 o
  -5 -27   5       60.71       68.46     37.77 o
  -4 -27   5       83.14       11.33     34.21 o
  -3 -27   5      163.02      262.09     36.99 o
  -2 -27   5      109.32      106.87     33.18 o
  -1 -27   5       61.49       62.97     26.44 o
   0 -27   5      530.58      556.63     39.98 o
   1 -27   5      610.22      573.94     74.09 o
   2 -27   5       94.47      117.51     46.62 o
  -5 -26   5      134.78      115.37     55.85 o
  -4 -26   5      255.18      296.21     40.45 o
  -3 -26   5        2.86       13.25     29.47 o
  -2 -26   5      225.59      198.33     30.77 o
  -1 -26   5      394.91      485.20     38.79 o
   0 -26   5      483.92      495.05     51.15 o
   1 -26   5       45.91       29.05     30.13 o
   2 -26   5       57.77       16.43     41.94 o
   3 -26   5       64.66       28.43     45.92 o
  -5 -25   5       17.86      -26.95     34.35 o
  -4 -25   5      105.68       75.68     32.99 o
  -3 -25   5      566.08      485.33     88.19 o
  -2 -25   5      324.57      322.60     34.08 o
  -1 -25   5      416.83      381.84     35.31 o
   0 -25   5      298.72      262.65     29.87 o
   1 -25   5       15.30        9.16     22.88 o
   2 -25   5      383.27      358.01     51.26 o
   3 -25   5       65.67       41.71     45.62 o
  -5 -24   5       50.95       67.57     35.34 o
  -4 -24   5      284.47      262.45     38.50 o
  -3 -24   5       40.34       44.46     56.12 o
  -2 -24   5      154.19      174.82     28.74 o
  -1 -24   5        0.27      -21.56     22.45 o
   0 -24   5      481.69      541.21     37.84 o
   1 -24   5     1303.45     1342.95     79.18 o
   2 -24   5      590.33      550.60     55.47 o
   3 -24   5       89.95       91.20     45.21 o
  -6 -23   5      148.64      121.15     48.38 o
  -5 -23   5      135.09      113.19     35.77 o
  -4 -23   5      102.51      112.20     32.17 o
  -3 -23   5      557.92      535.84     99.80 o
  -2 -23   5      325.52      274.65     30.53 o
  -1 -23   5      245.85      272.49     29.88 o
   0 -23   5      264.97      265.79     92.36 o
   1 -23   5       55.39      -20.74     37.08 o
   2 -23   5      145.88      199.43     43.30 o
   3 -23   5       15.14      -31.98     40.90 o
  -6 -22   5       17.98      -18.76     34.47 o
  -5 -22   5      188.80      194.89     37.53 o
  -4 -22   5      172.41      138.10     33.04 o
  -3 -22   5      153.12      168.90     46.17 o
  -2 -22   5      804.87      788.89     47.69 o
  -1 -22   5      765.48      780.78     45.97 o
   0 -22   5      670.03      659.17     49.49 o
   1 -22   5      150.66      175.08     55.29 o
   2 -22   5       82.26      150.35     38.92 o
   3 -22   5      499.63      449.74     53.01 o
  -6 -21   5       77.85       55.70     32.31 o
  -5 -21   5       95.89       82.91     34.56 o
  -4 -21   5       78.42       79.98     29.98 o
  -3 -21   5      326.73      296.79     33.06 o
  -2 -21   5      201.69      240.49     28.58 o
  -1 -21   5      433.73      503.63     44.33 o
   0 -21   5      331.41      371.37     38.39 o
   1 -21   5      591.09      685.55     51.88 o
   2 -21   5      191.91      218.84     40.15 o
   3 -21   5       79.35      213.80     43.97 o
   4 -21   5      320.18      382.63     85.15 o
  -6 -20   5      131.71      159.24     34.20 o
  -5 -20   5      164.74      220.15     40.64 o
  -4 -20   5      387.69      470.90     60.82 o
  -3 -20   5      467.32      486.19     38.81 o
  -2 -20   5      387.30      400.81     33.77 o
  -1 -20   5       22.93       17.30     18.48 o
   0 -20   5       58.98       52.03     31.13 o
   1 -20   5      240.45      259.66     76.30 o
   2 -20   5      687.36      713.34     54.76 o
   3 -20   5      164.61      198.07     43.03 o
   4 -20   5       49.94       65.80     70.78 o
  -6 -19   5       39.76       33.30     31.18 o
  -5 -19   5       40.64       34.70     26.95 o
  -4 -19   5       72.87       93.71     42.58 o
  -3 -19   5      635.08      686.99     45.43 o
  -2 -19   5     1394.64     1366.74     84.17 o
  -1 -19   5     1207.06     1213.35     49.14 o
   0 -19   5      395.06      423.82     56.95 o
   1 -19   5      512.38      603.30     45.56 o
   2 -19   5       62.72      113.09     34.41 o
   3 -19   5      364.86      368.71     46.33 o
   4 -19   5      139.88      109.48     69.67 o
  -7 -18   5       70.08      121.08     34.94 o
  -6 -18   5      151.23      152.77     32.15 o
  -5 -18   5      140.76      146.07     41.99 o
  -4 -18   5       72.65       67.81     27.23 o
  -3 -18   5      554.64      635.53     43.06 o
  -2 -18   5      966.55      942.30     42.81 o
  -1 -18   5      444.17      475.59     35.04 o
   0 -18   5      418.94      417.81     37.61 o
   1 -18   5       23.32       24.03     37.32 o
   2 -18   5     1370.35     1227.01     71.09 o
   3 -18   5      680.17      687.47     56.37 o
   4 -18   5        8.10       -6.64     61.93 o
  -7 -17   5       35.09       16.91     31.74 o
  -6 -17   5      133.76      114.93     34.13 o
  -5 -17   5      170.26      216.77     35.84 o
  -4 -17   5      613.43      667.55     66.90 o
  -3 -17   5      707.54      757.34     53.36 o
  -2 -17   5     1042.83      989.78     43.88 o
  -1 -17   5     1195.10     1216.61     61.86 o
   0 -17   5     1207.03     1256.60     48.36 o
   1 -17   5     1169.37     1207.18     64.54 o
   2 -17   5      414.42      400.67     40.94 o
   3 -17   5      248.60      254.46     39.66 o
   4 -17   5      121.88      136.02     65.80 o
  -7 -16   5        5.38       21.01     35.84 o
  -6 -16   5       13.86       23.24     31.93 o
  -5 -16   5      696.46      742.96     41.87 o
  -4 -16   5     1526.25     1479.35     59.09 o
  -3 -16   5       59.20       75.46     17.28 o
  -2 -16   5     2042.47     1984.39     70.29 o
  -1 -16   5     2101.77     2135.03     91.79 o
   0 -16   5     1673.52     1682.02     60.43 o
   1 -16   5      497.66      509.49     28.37 o
   2 -16   5      116.70      114.62     30.81 o
   3 -16   5      304.51      318.22     41.09 o
   4 -16   5      844.32      832.16     94.00 o
  -7 -15   5       14.06        6.69     31.03 o
  -6 -15   5      226.94      337.84     33.89 o
  -5 -15   5      150.21      191.39     26.55 o
  -4 -15   5       65.98       58.80     20.70 o
  -3 -15   5      393.66      434.48     29.29 o
  -2 -15   5     1567.11     1614.57     61.78 o
  -1 -15   5     2413.16     2423.33     82.09 o
   0 -15   5     1554.60     1569.44     55.89 o
   1 -15   5      137.94      156.99     21.49 o
   2 -15   5      632.51      553.32     45.89 o
   3 -15   5      426.36      423.73     55.57 o
   4 -15   5       29.83       52.53     59.72 o
  -7 -14   5       86.93       58.79     35.28 o
  -6 -14   5       95.55       94.86     27.48 o
  -5 -14   5      340.58      386.19     31.15 o
  -4 -14   5      625.15      611.47     59.78 o
  -3 -14   5      405.63      412.70     23.92 o
  -2 -14   5      396.21      441.36     46.11 o
  -1 -14   5      585.67      601.10    122.75 o
   0 -14   5     3057.78     2739.22     90.74 o
   1 -14   5     4697.88     4476.15    143.64 o
   2 -14   5     2411.98     2342.52    105.03 o
   3 -14   5      584.94      621.23     48.41 o
   4 -14   5       30.17       37.60     55.85 o
   5 -14   5       84.41      133.81     65.80 o
  -7 -13   5        1.37      -29.18     29.18 o
  -6 -13   5      172.28      162.27     29.03 o
  -5 -13   5      298.87      281.04     27.44 o
  -4 -13   5     1075.86     1016.72     41.98 o
  -3 -13   5     2483.23     2431.65     87.85 o
  -2 -13   5     2901.90     2789.91    112.16 o
  -1 -13   5      716.16      725.63     42.70 o
   0 -13   5      614.72      653.06     30.51 o
   1 -13   5     1092.31     1160.52     45.78 o
   2 -13   5      520.64      517.80     40.74 o
   3 -13   5      307.55      263.60     36.84 o
   4 -13   5       87.35       41.47     55.85 o
   5 -13   5       27.87       -3.32     60.27 o
  -7 -12   5       48.93       41.39     32.08 o
  -6 -12   5      203.28      213.80     29.16 o
  -5 -12   5      512.05      581.04     35.68 o
  -4 -12   5      723.04      734.02     32.82 o
  -3 -12   5      466.27      506.06     38.23 o
  -2 -12   5     4004.62     3906.72    127.52 o
  -1 -12   5     3796.26     3513.64    139.08 o
   0 -12   5     2021.87     1932.32     65.64 o
   1 -12   5       80.09      108.37     16.29 o
   2 -12   5     1334.00     1283.43     66.02 o
   3 -12   5      879.85      961.22     89.58 o
   4 -12   5      530.68      460.04     72.43 o
   5 -12   5       91.24      105.61     61.93 o
  -7 -11   5       17.29       23.84     28.50 o
  -6 -11   5      247.68      263.59     45.13 o
  -5 -11   5      366.64      344.23     24.64 o
  -4 -11   5      291.15      313.62     22.24 o
  -3 -11   5      240.35      282.75     19.66 o
  -2 -11   5      643.68      760.37     30.10 o
  -1 -11   5     4500.32     4483.22    177.59 o
   0 -11   5     3226.43     3051.10     99.89 o
   1 -11   5      891.93      912.59     38.63 o
   2 -11   5      229.99      324.25     39.81 o
   3 -11   5      525.47      588.54     45.88 o
   4 -11   5      810.64      829.40     87.92 o
   5 -11   5       90.66      129.94     60.82 o
  -7 -10   5      100.09       82.66     29.10 o
  -6 -10   5      219.37      323.88     33.33 o
  -5 -10   5      955.83     1019.49     40.51 o
  -4 -10   5      615.35      634.12     30.87 o
  -3 -10   5     2211.29     2188.79     65.48 o
  -2 -10   5     2940.16     2856.00     80.53 o
  -1 -10   5       67.45      101.27     21.26 o
   0 -10   5     1224.88     1180.23     43.94 o
   1 -10   5      398.40      490.03     27.00 o
   2 -10   5     1706.08     1569.11     74.57 o
   3 -10   5      375.89      438.77     39.40 o
   4 -10   5       49.43       52.53     50.87 o
   5 -10   5      271.10      246.61     65.25 o
  -7  -9   5       16.46       26.80     34.94 o
  -6  -9   5      110.71      129.09     25.22 o
  -5  -9   5       20.10       -1.16     16.89 o
  -4  -9   5     1041.17      937.02     36.28 o
  -3  -9   5     1193.79     1252.29     43.65 o
  -2  -9   5     2921.09     2887.86     79.58 o
  -1  -9   5     5083.13     5044.77    196.13 o
   0  -9   5     3579.34     3424.56    135.80 o
   1  -9   5     1550.40     1584.79     56.60 o
   2  -9   5      117.43      148.00     25.73 o
   3  -9   5      829.13      804.95     50.60 o
   4  -9   5      654.31      594.40     72.43 o
  -7  -8   5      141.76      145.54     37.06 o
  -6  -8   5      487.79      539.41     43.42 o
  -5  -8   5        9.37       -5.76     16.23 o
  -4  -8   5      355.14      417.14     23.49 o
  -3  -8   5      489.62      533.52     24.90 o
  -2  -8   5     2415.77     2366.78     67.01 o
  -1  -8   5     1903.24     1711.93     74.99 o
   0  -8   5      877.69      855.27     44.66 o
   1  -8   5      731.00      676.45     42.02 o
   2  -8   5     2997.55     2809.19    115.45 o
   3  -8   5      663.01      735.22     51.15 o
   4  -8   5       65.59      144.87     48.66 o
  -8  -7   5        9.86       14.32     40.74 o
  -7  -7   5       36.47       67.42     35.50 o
  -6  -7   5      300.69      295.62     27.64 o
  -5  -7   5      125.33      145.14     18.88 o
  -4  -7   5      856.79      844.68     34.05 o
  -3  -7   5     4266.20     3979.86    110.49 o
  -2  -7   5     2667.04     2654.89     77.40 o
  -1  -7   5      251.44      326.71     34.83 o
   0  -7   5     1954.91     1830.09     79.44 o
   1  -7   5     2708.69     2616.58    107.26 o
   2  -7   5     1262.19     1170.04     58.73 o
   3  -7   5      133.23       90.13     39.81 o
  -8  -6   5       13.58      -19.72     38.81 o
  -7  -6   5      115.32       49.14     35.02 o
  -6  -6   5       23.05       28.64     19.17 o
  -5  -6   5     1714.17     1655.64     52.14 o
  -4  -6   5     2087.24     1908.40     59.70 o
  -3  -6   5      296.28      342.11     19.19 o
  -2  -6   5     2478.39     2568.14     75.52 o
  -1  -6   5     3562.65     3472.30    144.04 o
   0  -6   5     6779.13     6539.57    253.02 o
   1  -6   5     3783.40     3672.27    145.16 o
   2  -6   5      731.42      760.71     44.22 o
   3  -6   5     1007.80     1035.64     81.83 o
  -8  -5   5      134.23      123.15     40.82 o
  -7  -5   5       10.06       12.06     32.35 o
  -6  -5   5      671.80      745.89     34.67 o
  -5  -5   5      686.81      785.66     34.17 o
  -4  -5   5      130.09      123.90     15.33 o
  -3  -5   5     1870.38     1641.61     49.03 o
  -2  -5   5      271.57      321.47     30.42 o
  -1  -5   5     4300.87     4280.07    138.27 o
   0  -5   5     6495.02     6400.12    250.28 o
   1  -5   5       50.13       81.97     19.13 o
   2  -5   5     2305.52     2170.01     90.25 o
  -8  -4   5       22.51      -18.52     37.93 o
  -7  -4   5      105.03      119.09     29.80 o
  -6  -4   5      324.25      320.82     24.38 o
  -5  -4   5     1112.63     1123.57     40.33 o
  -4  -4   5     2239.43     2138.91     63.42 o
  -3  -4   5      189.93      250.16     16.15 o
  -2  -4   5     1973.08     1877.97     63.69 o
  -1  -4   5     3715.66     3702.30    120.29 o
   0  -4   5     4893.53     4740.45    183.45 o
   1  -4   5     5487.32     5383.67    209.25 o
   2  -4   5     3113.69     2995.70    120.35 o
  -8  -3   5        8.49       33.62     33.25 o
  -7  -3   5       87.35      100.46     30.19 o
  -6  -3   5      141.08      196.24     21.64 o
  -5  -3   5      104.66      110.98     17.18 o
  -4  -3   5      916.68      877.29     32.72 o
  -3  -3   5     4738.97     4369.30    123.99 o
  -2  -3   5     3576.52     3328.45    109.55 o
  -1  -3   5      115.06      162.45     23.30 o
   0  -3   5      383.73      408.74     22.88 o
   1  -3   5      914.56     1042.83     66.90 o
   2  -3   5      922.31      905.85     47.75 o
  -8  -2   5      103.04       69.82     37.63 o
  -7  -2   5      248.37      329.26     99.63 o
  -6  -2   5      307.89      373.13     25.30 o
  -5  -2   5      591.08      636.13     29.53 o
  -4  -2   5      405.77      492.53     23.66 o
  -3  -2   5      727.14      655.52     25.83 o
  -2  -2   5     4768.17     4286.81    134.45 o
  -1  -2   5     2082.70     1979.44     63.60 o
   0  -2   5     3754.27     3900.00    125.08 o
   1  -2   5      519.47      534.09     41.32 o
   2  -2   5     2921.99     2838.70    114.28 o
  -8  -1   5       39.46       56.93     34.19 o
  -7  -1   5       96.64       81.24     25.91 o
  -6  -1   5      393.95      383.89     25.43 o
  -5  -1   5      491.66      501.80     29.13 o
  -4  -1   5      481.01      491.22     22.53 o
  -3  -1   5      311.81      325.76     20.45 o
  -2  -1   5     2275.16     2241.68     73.50 o
  -1  -1   5     4359.60     4221.07    139.54 o
   0  -1   5     4878.31     4957.40    153.58 o
   1  -1   5     2575.25     2633.29    136.30 o
   2  -1   5      392.15      524.52     34.63 o
  -8   0   5        0.47       57.67     45.21 o
  -7   0   5      100.17       81.01     28.89 o
  -6   0   5      807.88      808.29     42.67 o
  -5   0   5      909.34      919.34     34.86 o
  -4   0   5     1490.94     1477.53     46.14 o
  -3   0   5     2683.27     2330.20     66.92 o
  -2   0   5     1141.17     1100.76     40.95 o
  -1   0   5      110.89      162.91     19.37 o
   0   0   5     1339.99     1360.80     59.12 o
   1   0   5       66.73      117.85     17.93 o
   2   0   5      809.71      773.00     63.03 o
  -8   1   5       42.10       35.55     95.38 o
  -7   1   5       94.03       55.12     28.06 o
  -6   1   5      321.40      341.62     30.33 o
  -5   1   5      618.46      627.17     35.28 o
  -4   1   5      419.69      421.60     21.48 o
  -3   1   5      323.14      322.53     17.15 o
  -2   1   5     2193.74     2148.25     73.07 o
  -1   1   5     4813.61     4577.27    139.74 o
   0   1   5     4638.37     4670.83    186.14 o
   1   1   5     2630.72     2614.82    153.72 o
   2   1   5      445.02      502.62     52.53 o
  -8   2   5      104.19      137.68     53.63 o
  -7   2   5      263.63      248.29     96.57 o
  -6   2   5      305.81      390.11     31.10 o
  -5   2   5      608.34      644.93     28.88 o
  -4   2   5      411.76      484.31     26.74 o
  -3   2   5      739.39      703.02     25.49 o
  -2   2   5     4492.75     4150.06    133.70 o
  -1   2   5     1917.10     1737.22     62.16 o
   0   2   5     3822.07     3885.12    151.34 o
   1   2   5      499.46      541.87     50.87 o
   2   2   5     2805.72     2797.29    167.54 o
   3   2   5     3586.54     3402.75    201.27 o
  -8   3   5       14.08       -7.48     41.61 o
  -7   3   5       92.83      115.81     37.13 o
  -6   3   5      141.14      189.08     26.40 o
  -5   3   5      124.04      138.91     16.66 o
  -4   3   5      970.15      923.04     31.99 o
  -3   3   5     5111.59     4685.75    123.71 o
  -2   3   5     3644.66     3434.87    108.60 o
  -1   3   5      132.73      166.19     17.65 o
   0   3   5      278.75      324.57     39.26 o
   1   3   5      996.44      966.53     71.88 o
   2   3   5      964.25      940.54     71.88 o
   3   3   5      245.86      320.15     49.21 o
  -8   4   5       22.88        2.21     51.42 o
  -7   4   5      102.94       44.54     35.80 o
  -6   4   5      319.84      326.97     41.01 o
  -5   4   5     1079.81     1108.45     39.27 o
  -4   4   5     2269.81     2117.76     62.47 o
  -3   4   5      197.85      237.66     15.11 o
  -2   4   5     1891.69     1796.65     61.90 o
  -1   4   5     3820.92     3760.94    144.90 o
   0   4   5     4827.16     4672.28    264.85 o
   1   4   5     5661.30     5477.35    303.56 o
   2   4   5     2895.60     2921.14    176.39 o
   3   4   5      506.03      567.31     63.59 o
  -8   5   5      136.33       49.08     86.53 o
  -7   5   5       10.67      -27.44     33.22 o
  -6   5   5      576.00      655.78     66.35 o
  -5   5   5      734.69      836.61     53.40 o
  -4   5   5      124.62      140.91     14.12 o
  -3   5   5     1717.98     1545.66     47.43 o
  -2   5   5      266.73      252.16     21.28 o
  -1   5   5     4362.63     4367.06    166.57 o
   0   5   5     6560.16     6777.85    361.62 o
   1   5   5       61.35      104.50     31.52 o
   2   5   5     2057.81     2054.15    133.81 o
   3   5   5      460.84      435.71     56.40 o
   4   5   5      100.92      152.06     53.08 o
  -8   6   5       10.14      -13.27     48.66 o
  -7   6   5      133.00      147.58     62.48 o
  -6   6   5       15.21       35.45     29.35 o
  -5   6   5     1586.11     1477.99     59.64 o
  -4   6   5     2192.16     2020.21     58.59 o
  -3   6   5      292.92      316.04     17.51 o
  -2   6   5     2787.21     2803.07    105.10 o
  -1   6   5     3249.58     3249.03    192.97 o
   0   6   5     6808.00     6698.23    365.49 o
   1   6   5     3685.22     3650.46    211.77 o
   2   6   5      658.39      701.12     67.46 o
   3   6   5      915.86      992.51     85.15 o
   4   6   5      595.23      567.31     74.65 o
  -8   7   5       12.90       54.05     42.13 o
  -7   7   5       49.93       90.23     38.09 o
  -6   7   5      320.55      311.85     47.55 o
  -5   7   5       88.93       76.74     26.08 o
  -4   7   5      986.80      938.81     32.42 o
  -3   7   5     4224.83     3953.47    108.87 o
  -2   7   5     2769.25     2814.14    137.40 o
  -1   7   5      191.94      235.00     34.28 o
   0   7   5     1986.07     1915.36    115.56 o
   1   7   5     2577.34     2631.41    157.03 o
   2   7   5     1382.50     1250.18     87.92 o
   3   7   5      200.20      199.61     47.00 o
   4   7   5      186.30      228.36     59.72 o
  -7   8   5      155.13      228.77     40.33 o
  -6   8   5      431.84      401.98     54.19 o
  -5   8   5       27.36        4.61     23.86 o
  -4   8   5      360.32      423.99     21.65 o
  -3   8   5      477.14      548.58     25.54 o
  -2   8   5     2245.37     2156.67     91.58 o
  -1   8   5     1935.13     1677.04    105.06 o
   0   8   5      908.33      864.79     66.35 o
   1   8   5      676.85      802.86     67.46 o
   2   8   5     2796.76     2746.97    168.64 o
   3   8   5      690.59      850.41     80.73 o
   4   8   5       82.01      154.82     56.95 o
  -7   9   5       22.24       32.15     35.29 o
  -6   9   5       87.33       21.69     30.22 o
  -5   9   5       54.19       57.91     25.43 o
  -4   9   5      995.49      977.66     39.43 o
  -3   9   5     1326.91     1411.88     47.11 o
  -2   9   5     2861.97     2574.19    108.95 o
  -1   9   5     4860.35     4976.95    280.34 o
   0   9   5     3518.53     3381.18    197.40 o
   1   9   5     1630.19     1552.63    104.50 o
   2   9   5       86.11      145.97     40.36 o
   3   9   5      689.74      703.33     77.41 o
   4   9   5      614.27      706.10     87.92 o
   5   9   5        6.46       66.35     73.54 o
  -7  10   5       74.92       25.33     52.25 o
  -6  10   5      236.92      275.23     60.82 o
  -5  10   5      968.50      971.25     56.05 o
  -4  10   5      768.97      839.39     47.58 o
  -3  10   5     2113.70     2181.39     71.90 o
  -2  10   5     2638.05     2665.69    160.90 o
  -1  10   5       59.09       55.85     26.54 o
   0  10   5     1115.89     1158.39     83.49 o
   1  10   5      402.04      550.72     58.06 o
   2  10   5     1789.75     1648.85    111.14 o
   3  10   5      367.19      476.63     64.14 o
   4  10   5       55.70       72.99     58.61 o
   5  10   5      316.69      353.32     82.94 o
  -7  11   5       22.52       -9.77     32.57 o
  -6  11   5      268.93      191.13     34.50 o
  -5  11   5      319.28      280.24     34.01 o
  -4  11   5      331.72      331.46     51.15 o
  -3  11   5      222.02      276.33     28.48 o
  -2  11   5      728.29      758.07     57.50 o
  -1  11   5     4686.53     4596.53    254.35 o
   0  11   5     3203.61     3188.21    181.91 o
   1  11   5      923.50      957.13     75.20 o
   2  11   5      174.52      195.74     48.11 o
   3  11   5      566.15      667.39     76.86 o
   4  11   5      867.83     1182.17    108.93 o
   5  11   5       89.93      159.24     81.83 o
  -7  12   5       45.42       -0.55     40.92 o
  -6  12   5      197.39      157.12     49.76 o
  -5  12   5      586.19      675.68     59.72 o
  -4  12   5      721.50      722.68     58.61 o
  -3  12   5      475.55      529.45     30.49 o
  -2  12   5     4165.55     4069.58    222.28 o
  -1  12   5     3567.14     3377.31    198.50 o
   0  12   5     2032.80     1831.87    121.65 o
   1  12   5       64.64      111.69     36.49 o
   2  12   5     1320.76     1265.11     98.42 o
   3  12   5     1023.03     1228.06     98.97 o
   4  12   5      501.09      606.01     84.60 o
   5  12   5      100.11      229.47     84.05 o
  -6  13   5      181.40      117.77     39.81 o
  -5  13   5      298.86      243.84     40.36 o
  -4  13   5     1001.34      925.06     69.12 o
  -3  13   5     2706.16     2871.11    103.22 o
  -2  13   5     2847.85     2812.22    161.46 o
  -1  13   5      704.45      687.30     58.61 o
   0  13   5      533.93      505.38     57.50 o
   1  13   5     1225.78     1235.80     90.68 o
   2  13   5      394.34      415.81     59.72 o
   3  13   5      290.83      268.73     58.61 o
   4  13   5       81.23      103.95     63.59 o
   5  13   5       36.44       70.22     81.28 o
  -4  14   5      731.49      714.39     54.19 o
  -2  14   5      385.27      468.19     35.11 o
  -1  14   5      651.11      615.41     54.74 o
   0  14   5     3177.57     2764.66    165.88 o
   1  14   5     4598.39     4591.00    261.54 o
   2  14   5     2585.58     2477.14    155.37 o
   3  14   5      538.09      498.19     74.65 o
   4  14   5       31.61      -40.36     65.25 o
   5  14   5       99.76       79.07     82.94 o
  -2  15   5     1640.43     1797.58     97.87 o
  -1  15   5     2475.59     2493.17    146.53 o
   0  15   5     1430.72     1413.30    104.50 o
   1  15   5      146.49      138.23     42.58 o
   2  15   5      830.97      960.44     82.94 o
   3  15   5      433.52      487.69     75.75 o
   4  15   5       40.38       -1.66     62.48 o
  -7  16   5        2.15       53.08     66.35 o
  -6  16   5       13.04       78.52     54.19 o
  -5  16   5      653.32      627.03     70.78 o
  -4  16   5     1496.18     1494.58    100.63 o
  -2  16   5     1860.58     1972.31    113.35 o
  -1  16   5     2036.44     2035.90    129.39 o
   0  16   5     1633.56     1687.00    113.35 o
   1  16   5      582.26      603.80     64.69 o
   2  16   5      123.96       78.52     48.66 o
   3  16   5      296.84      252.14     66.35 o
   4  16   5      872.01      829.95     99.53 o
  -7  17   5       35.45      -61.38     61.38 o
  -6  17   5      123.36       87.92     55.29 o
  -5  17   5      183.62      116.12     44.79 o
   0  17   5     1180.33     1178.30     92.34 o
   1  17   5     1231.93     1247.42     95.66 o
   2  17   5      437.77      509.80     68.01 o
   3  17   5      236.70      264.85     68.56 o
   4  17   5      102.54      104.50     71.88 o
  -7  18   5       80.05       98.42     65.25 o
  -6  18   5      172.78      114.46     53.63 o
  -5  18   5      136.02      121.65     44.79 o
   0  18   5      397.62      452.30     58.61 o
   1  18   5       27.25       44.79     44.23 o
   2  18   5     1391.99     1307.69    108.37 o
   3  18   5      707.96      690.61     89.58 o
   4  18   5        7.73       49.76     70.78 o
  -5  19   5       42.77       74.09     42.58 o
   0  19   5      488.45      542.43     59.72 o
   1  19   5      521.43      468.89     65.80 o
   2  19   5       38.00       73.54     48.66 o
   3  19   5      357.01      388.16     76.86 o
   4  19   5      136.02      190.76     78.52 o
  -6  20   5      127.21      107.82     53.08 o
  -5  20   5      176.46      163.67     45.89 o
   0  20   5       27.29       18.25     38.71 o
   1  20   5      252.30      211.77     51.42 o
   2  20   5      712.81      653.57     78.52 o
   3  20   5      162.27      232.78     70.78 o
   4  20   5       51.45       27.09     76.30 o
  -6  21   5       77.53      115.56     54.19 o
  -5  21   5      117.16      158.14     47.55 o
   0  21   5      282.02      322.36     52.53 o
   1  21   5      625.80      700.01     76.30 o
   2  21   5      194.86      243.29     61.38 o
   3  21   5      100.82      211.77     66.35 o
   4  21   5      313.90      252.69     85.70 o
  -6  22   5       25.46       42.02     53.08 o
  -5  22   5      168.34      182.47     48.66 o
   1  22   5      167.60      245.50     53.08 o
   2  22   5       93.30       42.58     51.98 o
   3  22   5      528.06      509.80     79.62 o
  -5  23   5      129.60      101.74     47.00 o
   2  23   5      160.56      166.99     60.27 o
   3  23   5       16.27      -59.16     59.16 o
   2  24   5      665.19      575.60     75.75 o
   3  24   5       80.34      108.93     64.14 o
   2  25   5      353.17      373.23     69.12 o
   3  25   5       51.37       10.51     64.69 o
   2  26   5       58.20       80.18     56.95 o
   3  26   5       67.81       27.65     60.82 o
  -2 -31   6      234.64      229.11     50.87 o
  -1 -31   6       39.25       52.23     32.42 o
  -3 -30   6       97.39       95.12     38.15 o
  -2 -30   6        0.69       38.63     35.11 o
  -1 -30   6      123.25       83.35     31.19 o
   0 -30   6       17.96       52.08     58.61 o
  -3 -29   6      106.94       72.44     36.29 o
  -2 -29   6       77.49       80.12     50.87 o
  -1 -29   6       53.85       49.15     31.33 o
   0 -29   6      121.08      103.81     32.90 o
  -4 -28   6       71.85      101.25     41.47 o
  -3 -28   6       15.60       55.39     34.69 o
  -2 -28   6       36.54       53.21     30.82 o
  -1 -28   6       24.35      -27.50     28.83 o
   0 -28   6       96.75       67.77     29.63 o
   1 -28   6      196.79      150.79    105.06 o
  -4 -27   6      113.11      141.95     38.51 o
  -3 -27   6       48.49       44.99     33.29 o
  -2 -27   6      119.82      126.68     31.25 o
  -1 -27   6      436.56      417.26     39.70 o
   0 -27   6       40.40       71.99     29.43 o
   1 -27   6      159.40       57.84     36.02 o
  -5 -26   6       21.94       37.67     37.33 o
  -4 -26   6      112.37      105.98     53.91 o
  -3 -26   6      214.04      152.81     43.96 o
  -2 -26   6      118.22       83.04     29.76 o
  -1 -26   6       44.47       79.97     29.73 o
   0 -26   6        5.69       11.35     26.90 o
   1 -26   6      142.14       83.99     66.35 o
   2 -26   6      226.74      118.92     86.66 o
  -5 -25   6      153.19      195.31     50.59 o
  -4 -25   6      112.74      104.06     36.48 o
  -3 -25   6       91.40       71.23     49.76 o
  -2 -25   6      375.67      362.90     38.37 o
  -1 -25   6       54.78       34.78     27.23 o
   0 -25   6      182.15      274.52     45.92 o
   1 -25   6      205.57      233.97     48.36 o
   2 -25   6       63.76       13.04     30.68 o
  -5 -24   6       98.50      135.82     45.06 o
  -4 -24   6       86.57       95.81     37.05 o
  -3 -24   6       69.79       53.39     31.04 o
  -2 -24   6      217.50      185.49     32.35 o
  -1 -24   6     1332.73     1236.89     65.82 o
   0 -24   6     1559.92     1640.27    199.06 o
   1 -24   6      159.14      181.58     45.28 o
   2 -24   6       16.93        7.92     25.28 o
  -5 -23   6      165.53      155.21     39.09 o
  -4 -23   6      231.55      238.12     38.47 o
  -3 -23   6      109.14      101.09     31.88 o
  -2 -23   6      333.36      340.22     36.60 o
  -1 -23   6      167.70      175.67     30.67 o
   0 -23   6      413.99      473.11     80.73 o
   1 -23   6      405.91      423.08     51.55 o
   2 -23   6       51.90       51.86     24.31 o
   3 -23   6      109.90       64.95     81.13 o
  -6 -22   6       91.13      135.61     81.56 o
  -5 -22   6       90.23       98.67     42.85 o
  -4 -22   6      365.61      359.34     64.42 o
  -3 -22   6      553.36      556.60     83.22 o
  -2 -22   6      324.17      334.52     77.96 o
  -1 -22   6      110.49       89.73     36.06 o
   0 -22   6       41.75       41.16     38.65 o
   1 -22   6      885.17      979.75     66.68 o
   2 -22   6      605.29      732.38     62.97 o
   3 -22   6      185.02      210.55     50.59 o
  -6 -21   6       22.81       -7.43     36.13 o
  -5 -21   6       61.83       38.04     34.20 o
  -4 -21   6      111.61      130.84     33.38 o
  -3 -21   6      492.99      478.83     41.29 o
  -2 -21   6      670.48      752.89     49.35 o
  -1 -21   6      440.50      479.83     34.30 o
   0 -21   6       39.79       35.40     43.01 o
   1 -21   6       28.26        7.24     47.17 o
   2 -21   6      453.93      450.10    106.44 o
   3 -21   6      318.74      375.79     53.92 o
  -6 -20   6       73.19       67.62     33.89 o
  -5 -20   6       33.08        0.92     32.65 o
  -4 -20   6      222.87      171.66     34.87 o
  -3 -20   6      221.55      250.89     33.14 o
  -2 -20   6       57.13       88.26     23.62 o
  -1 -20   6      214.12      216.43     41.26 o
   0 -20   6      566.93      676.66     50.93 o
   1 -20   6      215.17      140.99     65.95 o
   2 -20   6       28.68       40.53     47.66 o
   3 -20   6       92.41       97.29     55.85 o
  -6 -19   6      109.70       85.10     44.95 o
  -5 -19   6      206.31      185.91     52.25 o
  -4 -19   6      440.38      483.27     57.50 o
  -3 -19   6      617.24      682.97     79.35 o
  -2 -19   6      338.52      402.46     31.36 o
  -1 -19   6      483.82      521.24     57.78 o
   0 -19   6      274.31      338.45     68.29 o
   1 -19   6       52.90       25.19     32.65 o
   2 -19   6      299.81      323.97     65.52 o
   3 -19   6       15.28       15.95     41.08 o
  -6 -18   6        9.65       38.59     31.93 o
  -5 -18   6       72.72       83.96     28.74 o
  -4 -18   6      303.78      272.71     34.72 o
  -3 -18   6      403.97      426.27     43.26 o
  -2 -18   6      152.00      194.63     40.27 o
  -1 -18   6       44.23       38.24     32.73 o
   0 -18   6     1139.00     1173.94     68.69 o
   1 -18   6      865.88      865.15     89.30 o
   2 -18   6       57.69       33.15     35.47 o
   3 -18   6      178.71      237.02     45.43 o
  -7 -17   6       36.53       57.76     35.10 o
  -6 -17   6       24.68       22.35     31.22 o
  -5 -17   6      288.25      332.60     54.94 o
  -4 -17   6      360.97      319.84     56.68 o
  -3 -17   6      322.06      331.72     30.28 o
  -2 -17   6      377.21      453.76     31.98 o
  -1 -17   6      617.02      710.63     49.97 o
   0 -17   6      678.37      699.85     49.49 o
   1 -17   6      455.00      545.19     48.36 o
   2 -17   6      214.31      241.84     39.98 o
   3 -17   6      248.08      231.71     44.00 o
   4 -17   6       92.98       73.54     69.12 o
  -7 -16   6       69.83       71.07     34.92 o
  -6 -16   6      299.08      335.51     37.69 o
  -5 -16   6       31.10       30.92     25.94 o
  -4 -16   6      323.72      332.46     29.81 o
  -3 -16   6      714.59      779.78     49.66 o
  -2 -16   6      430.15      505.10     38.33 o
  -1 -16   6      847.94     1014.56     58.19 o
   0 -16   6      745.32      764.65     50.36 o
   1 -16   6      210.91      183.89     33.87 o
   2 -16   6     1097.22     1125.18     68.16 o
   3 -16   6      588.99      608.29     57.05 o
   4 -16   6       99.77       73.54     68.01 o
  -7 -15   6       15.28      -32.15     32.15 o
  -6 -15   6       12.83       30.71     28.75 o
  -5 -15   6      355.25      329.40     32.20 o
  -4 -15   6      780.68      830.50     43.16 o
  -3 -15   6      415.64      434.17     31.68 o
  -2 -15   6     1250.76     1172.59     49.90 o
  -1 -15   6      505.70      557.83     41.36 o
   0 -15   6      875.08      983.11     84.05 o
   1 -15   6     1063.22     1138.09     65.10 o
   2 -15   6      352.76      406.85     42.36 o
   3 -15   6      104.27       46.45     59.16 o
   4 -15   6       82.30       37.60     67.46 o
  -7 -14   6        9.14       -7.60     31.69 o
  -6 -14   6      350.02      371.41     61.81 o
  -5 -14   6      274.88      263.34     29.84 o
  -4 -14   6      132.35      175.52     22.29 o
  -3 -14   6      456.40      518.69     28.53 o
  -2 -14   6      889.77      882.84     47.48 o
  -1 -14   6     4686.69     4475.48    179.54 o
   0 -14   6     2507.22     2239.25    100.76 o
   1 -14   6      777.56      782.09     52.37 o
   2 -14   6      299.05      336.82     39.36 o
   3 -14   6       72.45      132.70     59.16 o
   4 -14   6      158.28      175.83     67.46 o
  -7 -13   6       59.19       25.95     31.75 o
  -6 -13   6      108.36      125.05     29.81 o
  -5 -13   6      713.93      744.25     42.09 o
  -4 -13   6      963.44      999.11     41.06 o
  -3 -13   6       69.66      105.56     18.33 o
  -2 -13   6      831.12      855.49     41.92 o
  -1 -13   6      689.60      817.88     52.37 o
   0 -13   6     1043.80      993.43     55.88 o
   1 -13   6      880.17      826.43     53.53 o
   2 -13   6       30.97       62.34     30.16 o
   3 -13   6      627.23      726.00     82.94 o
   4 -13   6      205.52      283.65     70.22 o
  -7 -12   6       21.16       25.17     31.13 o
  -6 -12   6      115.56      102.83     28.44 o
  -5 -12   6      207.01      242.22     25.04 o
  -4 -12   6      984.76      991.09     44.76 o
  -3 -12   6     2401.77     2368.12     69.59 o
  -2 -12   6      821.91      855.73     54.79 o
  -1 -12   6       71.01       41.52     30.77 o
   0 -12   6      380.29      405.48     36.20 o
   1 -12   6     1008.54      977.88     56.72 o
   2 -12   6     1628.96     1539.64     77.57 o
   3 -12   6      241.41      214.54     57.50 o
   4 -12   6      134.81      149.29     58.06 o
  -7 -11   6       77.04       31.64     31.79 o
  -6 -11   6       70.51       68.49     27.41 o
  -5 -11   6      135.68      107.24     21.94 o
  -4 -11   6       49.11       67.58     18.11 o
  -3 -11   6     2514.50     2523.83     75.48 o
  -2 -11   6     2282.00     2278.25     66.61 o
  -1 -11   6      829.76      966.93     72.99 o
   0 -11   6       13.29       39.16     22.03 o
   1 -11   6      221.21      201.70     61.10 o
   2 -11   6      679.21      746.97    149.57 o
   3 -11   6      714.58      763.05     80.73 o
   4 -11   6       10.16      -51.98     51.98 o
  -7 -10   6      188.23      219.18     34.04 o
  -6 -10   6      304.64      416.14     30.45 o
  -5 -10   6       43.93       61.16     20.14 o
  -4 -10   6      136.08      173.57     19.68 o
  -3 -10   6      112.59      169.19     19.07 o
  -2 -10   6      395.79      503.52     30.29 o
  -1 -10   6      312.60      399.60     34.95 o
   0 -10   6      170.19      199.86     28.65 o
   1 -10   6      985.95      889.25     51.67 o
   2 -10   6      286.03      316.55     99.80 o
   3 -10   6      369.97      390.37     61.93 o
   4 -10   6      227.97      152.06     58.06 o
  -7  -9   6       20.45        6.48     28.50 o
  -6  -9   6      465.87      438.47     30.15 o
  -5  -9   6      283.24      294.13     24.83 o
  -4  -9   6     1317.59     1149.46     43.21 o
  -3  -9   6     1973.50     1870.11     56.77 o
  -2  -9   6     1672.57     1762.54     64.30 o
  -1  -9   6     1162.27     1112.40     56.60 o
   0  -9   6      284.20      287.61     34.56 o
   1  -9   6      323.19      347.13     32.75 o
   2  -9   6      526.11      504.72     40.40 o
   3  -9   6      215.20      160.35     50.32 o
  -7  -8   6        9.63        8.29     37.04 o
  -6  -8   6       14.28       26.83     21.32 o
  -5  -8   6      312.32      345.23     30.91 o
  -4  -8   6      950.29      964.17     38.37 o
  -3  -8   6      716.33      796.52     34.64 o
  -2  -8   6      262.24      288.92     23.75 o
  -1  -8   6      403.09      458.73     35.87 o
   0  -8   6     1916.00     1867.10    121.65 o
   1  -8   6     2794.56     2508.56    110.76 o
   2  -8   6      358.77      404.10     74.92 o
   3  -8   6      210.97      141.00     50.87 o
  -7  -7   6       64.22       23.52     30.52 o
  -6  -7   6       48.83       47.59     21.61 o
  -5  -7   6      926.52     1016.74     52.43 o
  -4  -7   6     2100.12     1858.36     58.41 o
  -3  -7   6     1104.42     1043.00     38.00 o
  -2  -7   6     1092.77     1085.02     46.07 o
  -1  -7   6     1607.91     1668.97     61.49 o
   0  -7   6     1938.78     2000.48     86.88 o
   1  -7   6      987.84      952.66     52.51 o
   2  -7   6      133.24      156.76     28.65 o
   3  -7   6      498.26      497.64     66.35 o
  -7  -6   6      165.23      150.88     32.04 o
  -6  -6   6      453.80      438.86     29.79 o
  -5  -6   6      214.28      232.33     22.25 o
  -4  -6   6     1259.37     1175.95     43.72 o
  -3  -6   6     1620.19     1669.82     49.88 o
  -2  -6   6     1781.00     1704.66     63.66 o
  -1  -6   6     4606.95     4472.56    145.82 o
   0  -6   6     2838.93     2755.42    116.57 o
   1  -6   6     1244.95     1191.95    101.74 o
   2  -6   6     3067.82     2948.30    124.82 o
  -8  -5   6       40.77       45.79     42.41 o
  -7  -5   6       82.63       70.65     29.71 o
  -6  -5   6       32.56       38.17     20.60 o
  -5  -5   6      227.84      226.75     22.07 o
  -4  -5   6      780.35      828.08     33.30 o
  -3  -5   6     1416.57     1303.91     42.10 o
  -2  -5   6     5585.53     5536.07    182.51 o
  -1  -5   6      616.27      666.87     32.33 o
   0  -5   6     2766.93     2874.16     95.72 o
   1  -5   6     2352.08     2134.96     95.93 o
  -8  -4   6       44.96       38.81     35.57 o
  -7  -4   6       45.11       63.01     29.84 o
  -6  -4   6      704.11      769.07     36.48 o
  -5  -4   6      370.92      457.32     26.50 o
  -4  -4   6      742.79      710.34     30.94 o
  -3  -4   6      741.99      747.62     30.01 o
  -2  -4   6     1582.84     1618.60     57.94 o
  -1  -4   6     6290.99     5912.31    185.81 o
   0  -4   6     6800.86     6832.66    212.08 o
   1  -4   6     1250.36     1360.07     66.47 o
  -8  -3   6       24.70       18.70     35.23 o
  -7  -3   6       51.19       30.05     29.45 o
  -6  -3   6      102.83       92.20     20.88 o
  -5  -3   6     1022.38     1020.47     39.12 o
  -4  -3   6     2416.43     2261.96     68.96 o
  -3  -3   6       51.54       58.63     13.89 o
  -2  -3   6     1009.80     1060.17     43.76 o
  -1  -3   6      612.26      638.39     31.16 o
   0  -3   6     1036.09     1097.22     45.46 o
   1  -3   6     1249.84     1276.39     48.97 o
  -8  -2   6       17.78       35.79     35.07 o
  -7  -2   6        5.25      -15.20     27.55 o
  -6  -2   6       36.31       14.63     19.12 o
  -5  -2   6      140.77      174.81     18.92 o
  -4  -2   6     1552.96     1462.40     56.55 o
  -3  -2   6     2619.84     2517.43     72.94 o
  -2  -2   6      985.84      940.04     43.15 o
  -1  -2   6      253.68      310.75     22.06 o
   0  -2   6     2191.62     2196.84     75.71 o
   1  -2   6     3133.94     3102.80    127.16 o
  -8  -1   6       32.39       24.09     34.01 o
  -7  -1   6       61.00       34.93     28.84 o
  -6  -1   6      231.33      208.94     22.63 o
  -5  -1   6      153.33      176.45     18.89 o
  -4  -1   6      281.40      270.67     19.21 o
  -3  -1   6     1894.91     1752.56     52.81 o
  -2  -1   6     2268.62     2160.55     76.14 o
  -1  -1   6     2329.52     2207.18     74.00 o
   0  -1   6       12.41       16.42     13.90 o
   1  -1   6      127.45      170.14     44.79 o
  -8   0   6      174.08      197.53     42.20 o
  -7   0   6      135.25      181.62     32.07 o
  -6   0   6      149.69      184.18     22.75 o
  -5   0   6      124.73      148.67     18.04 o
  -4   0   6      167.46      226.73     18.32 o
  -3   0   6      509.58      533.35     24.45 o
  -2   0   6       52.25       56.22     14.59 o
  -1   0   6      306.66      347.74     22.87 o
   0   0   6       76.02       83.97     18.60 o
   1   0   6     1217.45     1263.07     78.24 o
   2   0   6       85.17      157.59     38.71 o
  -8   1   6       30.65      -29.17     43.11 o
  -7   1   6       59.11       28.99     28.70 o
  -6   1   6      236.39      208.99     27.90 o
  -5   1   6      159.94      184.96     19.12 o
  -4   1   6      232.04      247.94     18.98 o
  -3   1   6     1839.02     1669.96     52.20 o
  -2   1   6     2507.16     2311.17     76.25 o
  -1   1   6     2291.45     2093.41     73.15 o
   0   1   6       10.68       47.48     16.60 o
   1   1   6       63.47      106.72     33.73 o
   2   1   6     2551.89     2451.70    152.06 o
  -8   2   6       14.27        9.40     43.37 o
  -7   2   6        8.04      -12.43     28.25 o
  -6   2   6       38.26       55.03     24.53 o
  -5   2   6      132.88      175.01     23.22 o
  -4   2   6     1571.41     1582.21     56.10 o
  -3   2   6     2628.11     2496.06     72.31 o
  -2   2   6     1212.72     1134.15     41.45 o
  -1   2   6      274.95      250.92     24.40 o
   0   2   6     2107.28     2202.71     90.90 o
   1   2   6     3315.84     3255.67    185.79 o
   2   2   6     1697.18     1632.26    110.59 o
  -8   3   6       27.71       53.08     51.98 o
  -7   3   6       40.50       25.33     28.96 o
  -6   3   6       93.23      168.09     26.90 o
  -5   3   6      960.06      988.23     38.07 o
  -4   3   6     2445.38     2356.69     68.50 o
  -3   3   6       28.30       17.34     11.85 o
  -2   3   6     1057.53     1122.22     42.39 o
  -1   3   6      528.51      575.83     35.60 o
   0   3   6     1299.38     1344.73     83.49 o
   1   3   6     1023.65     1053.34     86.26 o
   2   3   6      476.59      547.96     59.72 o
  -8   4   6       39.97       30.96     42.19 o
  -7   4   6       35.58       69.84     36.99 o
  -6   4   6      637.58      653.66     46.77 o
  -5   4   6      401.52      463.02     25.83 o
  -4   4   6      739.14      709.13     29.30 o
  -3   4   6      775.14      752.36     28.69 o
  -2   4   6     1594.60     1548.42     56.11 o
  -1   4   6     6176.89     5761.96    285.87 o
   0   4   6     6536.45     6312.28    372.68 o
   1   4   6     1488.74     1523.33     98.42 o
   2   4   6      570.25      638.64     65.80 o
   3   4   6      551.96      655.78     75.20 o
  -8   5   6       42.24       11.61     50.87 o
  -7   5   6       85.12       83.57     38.04 o
  -6   5   6       36.26       61.57     33.02 o
  -5   5   6      268.26      340.83     32.55 o
  -4   5   6      735.47      768.49     49.22 o
  -3   5   6     1279.97     1188.15     40.11 o
  -2   5   6     6117.59     5936.47    181.12 o
  -1   5   6      571.41      534.17     48.38 o
   0   5   6     2752.32     2756.37    168.64 o
   1   5   6     1915.73     1828.55    127.73 o
   2   5   6      839.30      708.86     70.78 o
   3   5   6       10.25       51.42     47.00 o
  -7   6   6      171.44      172.53    120.54 o
  -6   6   6      452.74      504.41     42.30 o
  -5   6   6      239.49      271.51     25.73 o
  -4   6   6     1362.24     1333.23     42.56 o
  -3   6   6     1469.02     1423.56     47.45 o
  -2   6   6     1872.85     1798.25     61.12 o
  -1   6   6     4828.85     4634.13    256.56 o
   0   6   6     2817.47     2957.64    169.20 o
   1   6   6     1349.61     1416.06     92.34 o
   2   6   6     3324.83     3137.34    184.13 o
   3   6   6     1089.63     1144.57    102.29 o
  -7   7   6       50.94       24.83     35.69 o
  -6   7   6       55.21       58.02     30.64 o
  -5   7   6     1022.46      976.28     68.77 o
  -4   7   6     1905.77     1819.76     56.43 o
  -3   7   6     1058.63     1057.66     35.99 o
  -2   7   6     1128.63     1171.53     78.79 o
  -1   7   6     1705.56     1652.16    107.82 o
   0   7   6     1949.55     1891.58    124.41 o
   1   7   6     1001.95      871.97     75.75 o
   2   7   6      164.32      213.98     47.55 o
   3   7   6      577.93      721.02     77.96 o
  -7   8   6       11.96       24.19     36.49 o
  -6   8   6       14.81       58.85     30.96 o
  -5   8   6      242.29      262.78     26.11 o
  -4   8   6      989.61     1019.69     36.33 o
  -3   8   6      997.33      997.60     33.04 o
  -2   8   6      258.23      262.31     24.04 o
  -1   8   6      438.81      475.52     50.32 o
   0   8   6     1875.08     1882.74    121.09 o
   1   8   6     3031.31     2909.53    163.12 o
   2   8   6      387.81      503.72     61.93 o
   3   8   6      270.19      259.33     60.82 o
   4   8   6       73.40       21.56     65.25 o
  -7   9   6       20.44       19.70     35.47 o
  -6   9   6      466.34      260.19     38.32 o
  -5   9   6      271.69      289.37     26.23 o
  -4   9   6     1327.90     1211.45     40.52 o
  -3   9   6     1825.13     1720.15     53.87 o
  -2   9   6     1638.95     1670.41    109.48 o
  -1   9   6     1124.42      991.96     79.07 o
   0   9   6      292.55      330.65     48.11 o
   1   9   6      287.97      279.78     47.00 o
   2   9   6      463.40      523.63     64.69 o
   3   9   6      226.34      334.52     65.25 o
   4   9   6      334.19      373.78     80.18 o
  -7  10   6      197.50      175.38     45.62 o
  -6  10   6      291.47      241.17     39.01 o
  -5  10   6       38.03       46.62     36.22 o
  -4  10   6       76.77      161.56     19.23 o
  -3  10   6      133.08      156.13     15.55 o
  -2  10   6      353.23      411.38     48.66 o
  -1  10   6      335.50      359.41     48.11 o
   0  10   6      197.17      269.28     45.34 o
   1  10   6      914.16      831.06     77.41 o
   2  10   6      276.98      362.17     59.16 o
   3  10   6      343.96      399.22     68.56 o
   4  10   6      210.23      311.85     79.62 o
  -7  11   6       76.51       89.02     62.48 o
  -6  11   6       72.68       38.87     30.79 o
  -5  11   6      138.90      148.29     30.06 o
  -4  11   6       48.01       49.29     18.20 o
  -3  11   6     2473.27     2507.02     87.70 o
  -2  11   6     1991.72     1815.28    131.05 o
  -1  11   6      832.60      872.53     72.99 o
   0  11   6       38.03       33.73     35.94 o
   1  11   6      285.97      251.03     48.66 o
   2  11   6      706.83      786.82     80.73 o
   3  11   6      706.70      750.88     88.47 o
   4  11   6       13.15       34.28     70.22 o
  -7  12   6       25.12       10.51     63.03 o
  -6  12   6      113.84       72.99     55.29 o
  -5  12   6      157.42      211.99     46.45 o
  -4  12   6      930.18      885.80     69.67 o
  -3  12   6     2127.06     2102.31     98.70 o
  -2  12   6      852.25      758.07     66.90 o
  -1  12   6       84.86       77.96     35.39 o
   0  12   6      391.23      419.12     55.85 o
   1  12   6      853.50     1057.21     90.13 o
   2  12   6     1555.86     1494.02    117.77 o
   3  12   6      272.63      353.88     71.88 o
   4  12   6      138.59      102.29     71.88 o
  -6  13   6       99.23       44.23     50.32 o
  -3  13   6       74.18       95.62     22.95 o
  -2  13   6      883.32     1019.61     72.43 o
  -1  13   6      718.59      841.56     72.43 o
   0  13   6      983.30      961.55     82.39 o
   1  13   6      952.33      871.42     80.73 o
   2  13   6       44.21      107.27     53.63 o
   3  13   6      576.94      669.60     88.47 o
   4  13   6      257.42      189.66     76.86 o
  -2  14   6      900.05      859.26     71.33 o
  -1  14   6     4725.97     4458.85    256.56 o
   0  14   6     2520.05     2421.29    147.63 o
   1  14   6      722.88      780.74     77.96 o
   2  14   6      232.88      212.88     56.95 o
   3  14   6       90.06       76.86     64.14 o
   4  14   6      136.24      191.31     81.83 o
  -2  15   6     1029.19      995.28     82.39 o
  -1  15   6      440.62      441.79     56.95 o
   0  15   6      918.03     1120.79     91.79 o
   1  15   6     1123.61     1116.37     97.87 o
   2  15   6      312.05      282.55     65.80 o
   3  15   6       97.02      126.62     63.59 o
   4  15   6       72.91       91.23     74.09 o
  -2  16   6      452.34      515.33     54.19 o
  -1  16   6      811.67      781.29     75.20 o
   0  16   6      754.70      694.48     73.54 o
   1  16   6      206.24      144.87     51.98 o
   2  16   6     1060.71     1050.57    101.19 o
   3  16   6      564.85      640.30     92.89 o
   4  16   6       97.66      230.02     85.70 o
  -7  17   6       39.32       71.88     65.25 o
  -5  17   6      322.80      227.26     51.98 o
  -1  17   6      671.17      785.16     72.43 o
   0  17   6      633.70      716.60     75.75 o
   1  17   6      465.04      603.25     69.67 o
   2  17   6      194.72      189.66     60.27 o
   3  17   6      251.01      223.38     70.78 o
   4  17   6      100.48        2.21     78.52 o
  -6  18   6        4.76      -42.58     51.98 o
  -5  18   6       89.65      109.48     46.45 o
  -1  18   6       56.46       54.19     40.92 o
   0  18   6     1124.25     1238.57    102.85 o
   1  18   6      824.59      773.00     82.39 o
   2  18   6       59.54       56.40     56.95 o
   3  18   6      188.70      289.74     78.52 o
  -6  19   6      101.68       53.63     51.98 o
  -5  19   6      197.93      149.84     48.11 o
  -1  19   6      498.96      568.97     63.59 o
   0  19   6      296.53      382.08     60.27 o
   1  19   6       27.10       38.15     50.32 o
   2  19   6      360.74      237.76     64.14 o
   3  19   6       21.40        8.29     68.01 o
  -6  20   6       82.64      124.96     55.29 o
  -5  20   6       22.12       14.93     40.92 o
   0  20   6      507.22      525.84     70.22 o
   1  20   6      226.96      265.96     58.61 o
   2  20   6       22.67       14.93     55.29 o
   3  20   6       76.32       63.59     66.90 o
  -5  21   6       56.19       50.87     43.68 o
   0  21   6       57.78       49.21     47.55 o
   1  21   6       43.19      102.85     54.19 o
   2  21   6      425.08      418.02     74.09 o
   3  21   6      248.78      211.22     74.65 o
   1  22   6      891.60      808.94     87.92 o
   2  22   6      553.29      648.59     85.15 o
   3  22   6      225.32      319.60     79.07 o
   0  23   6      387.21      417.46     64.14 o
   1  23   6      407.17      392.58     68.56 o
   2  23   6       45.02       30.96     60.27 o
   3  23   6      102.55        7.19     65.80 o
   1  24   6      162.96      220.07     62.48 o
   2  24   6       14.77       -7.19     59.16 o
   1  25   6      237.31      213.98     67.46 o
   2  25   6       62.38       80.18     60.27 o
   2  26   6      203.23      121.09     66.35 o
  -2 -29   7       60.06       78.11     36.39 o
  -3 -28   7       17.26       47.21     36.69 o
  -2 -28   7       22.05       24.65     71.33 o
  -1 -28   7       60.50       -7.18     34.01 o
   0 -28   7       75.60       59.17     34.16 o
  -4 -27   7      102.93       67.44     64.69 o
  -3 -27   7       94.60      144.86     51.70 o
  -2 -27   7       27.03       21.25     33.35 o
  -1 -27   7      171.37      138.31     34.50 o
   0 -27   7       12.66        2.03     31.60 o
  -4 -26   7       45.82       31.46     54.46 o
  -3 -26   7       75.33       54.27     35.81 o
  -2 -26   7        5.26        6.42     33.45 o
  -1 -26   7       86.76       84.74     33.84 o
   0 -26   7      453.76      504.68     79.35 o
   1 -26   7      529.48      583.53     74.65 o
  -4 -25   7      108.22      165.68     40.01 o
  -3 -25   7       79.40      140.39     35.96 o
  -2 -25   7       20.49       45.15     37.32 o
  -1 -25   7      349.34      300.95     38.97 o
   0 -25   7      275.86      397.75     55.39 o
   1 -25   7        3.67      -18.99     27.31 o
  -5 -24   7       41.34       43.74     40.04 o
  -4 -24   7       27.73       41.03     53.91 o
  -3 -24   7      706.78      646.81     55.02 o
  -2 -24   7     1374.76     1321.20     73.42 o
  -1 -24   7      246.54      299.22     35.56 o
   0 -24   7      130.75       85.26     34.51 o
   1 -24   7       40.09       28.39     27.94 o
  -5 -23   7       13.96       14.65     37.14 o
  -4 -23   7       99.31      101.84     47.00 o
  -3 -23   7       40.27       12.71     44.51 o
  -2 -23   7       97.98      122.75     34.08 o
  -1 -23   7      718.18      694.74     44.78 o
   0 -23   7       29.35      -13.81     26.59 o
   1 -23   7      293.10      265.97     61.93 o
   2 -23   7      284.73      310.00     55.10 o
  -5 -22   7      209.22      137.63     40.18 o
  -4 -22   7      198.14      207.61     63.59 o
  -3 -22   7        9.96      -30.38     30.38 o
  -2 -22   7      109.65      110.10     49.21 o
  -1 -22   7      290.64      260.83     32.41 o
   0 -22   7      648.82      708.68     59.32 o
   1 -22   7      363.40      421.16     53.99 o
   2 -22   7      151.47       82.75     67.82 o
  -5 -21   7      141.78       71.82     39.81 o
  -4 -21   7      335.43      353.40     53.36 o
  -3 -21   7      452.72      412.27     42.27 o
  -2 -21   7       71.12      130.96     32.34 o
  -1 -21   7       50.95       24.81     24.06 o
   0 -21   7       95.31       79.41     36.15 o
   1 -21   7      583.12      671.28     59.47 o
   2 -21   7      129.13       38.01     26.84 o
  -6 -20   7       27.65       52.33     39.67 o
  -5 -20   7       75.05       21.12     36.48 o
  -4 -20   7      185.28      187.10     36.35 o
  -3 -20   7      274.17      273.18     52.25 o
  -2 -20   7      129.15      113.71     31.38 o
  -1 -20   7      129.45       99.85     62.48 o
   0 -20   7       54.62       32.48     25.90 o
   1 -20   7        1.45      -24.37     24.37 o
   2 -20   7      130.11      111.69     69.59 o
  -6 -19   7       29.26       -6.63     37.53 o
  -5 -19   7       66.16       36.92     35.25 o
  -4 -19   7      170.86      120.38     37.32 o
  -3 -19   7      415.45      389.12     35.34 o
  -2 -19   7      385.62      454.28     36.10 o
  -1 -19   7      149.15       77.83     58.16 o
   0 -19   7      143.87       70.76     52.13 o
   1 -19   7       76.99       29.80     47.69 o
   2 -19   7      119.04       72.11     66.15 o
  -6 -18   7      102.86      161.52     38.82 o
  -5 -18   7      132.63       92.36     36.13 o
  -4 -18   7        8.62       17.03     29.92 o
  -3 -18   7       33.02       36.07     25.38 o
  -2 -18   7      146.39      131.24     27.16 o
  -1 -18   7      215.33      175.92     56.02 o
   0 -18   7      304.87      320.09     42.42 o
   1 -18   7      160.50       86.11     47.47 o
   2 -18   7       55.25       94.55     42.50 o
   3 -18   7       34.63       75.75     73.54 o
  -6 -17   7       65.29       67.34     33.08 o
  -5 -17   7      124.05       87.95     35.17 o
  -4 -17   7      279.76      281.94     37.06 o
  -3 -17   7      570.63      537.81     37.56 o
  -2 -17   7      245.90      214.72     29.56 o
  -1 -17   7      753.08      882.77    111.42 o
   0 -17   7       12.53       11.87     22.88 o
   1 -17   7       55.54       35.37     24.91 o
   2 -17   7      218.88      158.24     41.97 o
   3 -17   7      277.90      322.91     77.41 o
  -6 -16   7        8.04       26.83     31.76 o
  -5 -16   7      180.24      154.38     30.75 o
  -4 -16   7       71.83       69.25     25.99 o
  -3 -16   7      360.79      359.81     32.84 o
  -2 -16   7      990.39      934.37     48.27 o
  -1 -16   7      249.24      168.27     79.33 o
   0 -16   7     1545.54     1603.25     84.52 o
   1 -16   7     1640.70     1401.44     80.06 o
   2 -16   7      394.80      461.51     49.49 o
   3 -16   7       68.02       17.69     65.80 o
  -7 -15   7       54.83       18.05     36.02 o
  -6 -15   7       76.23       43.06     30.67 o
  -5 -15   7       24.44       38.11     27.62 o
  -4 -15   7      728.38      819.73     54.24 o
  -3 -15   7      822.27      834.66     46.20 o
  -2 -15   7      585.40      586.71     40.78 o
  -1 -15   7     1374.18     1412.07     74.37 o
   0 -15   7      800.12      810.54     56.59 o
   1 -15   7        0.34      -10.70     30.28 o
   2 -15   7      180.10      159.27     39.44 o
   3 -15   7       66.17       45.34     63.59 o
  -7 -14   7       16.30       35.27     34.25 o
  -6 -14   7       41.15       -3.53     29.55 o
  -5 -14   7      143.29      121.61     31.27 o
  -4 -14   7       39.16       36.04     26.98 o
  -3 -14   7     1143.09     1181.14     53.16 o
  -2 -14   7     3514.42     3435.74    115.45 o
  -1 -14   7     1258.27     1298.06    139.34 o
   0 -14   7      499.12      567.42    110.31 o
   1 -14   7       96.69      146.30     34.41 o
   2 -14   7      708.42      662.58     54.46 o
   3 -14   7      504.73      502.62     80.18 o
  -7 -13   7       81.17       55.28     33.56 o
  -6 -13   7      155.86      109.05     30.61 o
  -5 -13   7      129.49       99.65     24.07 o
  -4 -13   7      331.02      362.11     41.18 o
  -3 -13   7      318.46      350.00     30.22 o
  -2 -13   7     1188.85     1284.56     55.16 o
  -1 -13   7     1064.19     1121.60     65.24 o
   0 -13   7      140.58      122.74     69.34 o
   1 -13   7     1174.28     1174.23     68.77 o
   2 -13   7      692.87      777.54     67.46 o
   3 -13   7      382.72      461.70     72.43 o
  -7 -12   7       25.11       -2.13     31.23 o
  -6 -12   7      184.04      138.21     36.10 o
  -5 -12   7      612.05      536.06     35.43 o
  -4 -12   7      148.67      169.52     22.79 o
  -3 -12   7       18.66       14.92     18.64 o
  -2 -12   7       58.89       41.39     48.63 o
  -1 -12   7      887.18      957.58     57.80 o
   0 -12   7     2475.85     2425.16    193.53 o
   1 -12   7     1391.09     1346.49     73.98 o
   2 -12   7      106.26      149.84     55.85 o
   3 -12   7        9.59       47.55     57.50 o
  -7 -11   7        3.40       -6.85     31.98 o
  -6 -11   7       34.42       23.96     24.76 o
  -5 -11   7      175.77      195.19     25.12 o
  -4 -11   7      567.86      593.89     32.87 o
  -3 -11   7     1116.05     1021.75     41.46 o
  -2 -11   7      340.01      400.86     38.44 o
  -1 -11   7       10.81        8.80     18.77 o
   0 -11   7      415.80      471.60     51.70 o
   1 -11   7      490.75      542.73     46.37 o
   2 -11   7       80.72       97.32     51.98 o
   3 -11   7       60.81       67.46     58.61 o
  -7 -10   7        6.24       25.46     31.83 o
  -6 -10   7       32.97       20.58     24.33 o
  -5 -10   7      170.39      174.01     31.81 o
  -4 -10   7      207.24      202.99     23.40 o
  -3 -10   7      161.16      144.72     20.24 o
  -2 -10   7      111.24      123.59     38.38 o
  -1 -10   7      170.60      181.01     64.34 o
   0 -10   7       45.41       44.46     27.18 o
   1 -10   7      176.01      154.29     62.94 o
   2 -10   7      506.52      473.86     69.12 o
   3 -10   7       24.97       68.01     56.95 o
  -7  -9   7       99.37       73.71     31.82 o
  -6  -9   7       61.45       54.68     23.69 o
  -5  -9   7      169.94      178.79     23.95 o
  -4  -9   7      298.05      287.39     24.40 o
  -3  -9   7      912.37      957.34     38.40 o
  -2  -9   7      715.19      760.68     40.51 o
  -1  -9   7      627.52      689.25     76.86 o
   0  -9   7      611.25      652.18     47.05 o
   1  -9   7       63.95       71.88     28.15 o
   2  -9   7       24.34       75.20     51.42 o
   3  -9   7      373.06      233.89     61.93 o
  -7  -8   7       42.09       49.02     28.01 o
  -6  -8   7      297.74      333.12     29.48 o
  -5  -8   7      189.05      262.79     25.40 o
  -4  -8   7      510.03      534.72     30.30 o
  -3  -8   7      101.08      127.83     19.08 o
  -2  -8   7      227.75      315.50     34.61 o
  -1  -8   7     1285.25     1361.02     67.82 o
   0  -8   7     1459.86     1347.41     69.43 o
   1  -8   7      896.28      886.02     79.62 o
   2  -8   7       13.65      -14.93     46.45 o
  -7  -7   7       77.46      101.44     34.23 o
  -6  -7   7      388.39      364.84     48.44 o
  -5  -7   7      180.58      183.67     22.86 o
  -4  -7   7      551.52      564.97     31.83 o
  -3  -7   7      496.04      510.34     28.46 o
  -2  -7   7     1624.07     1532.98     60.54 o
  -1  -7   7     1987.63     1919.30     69.91 o
   0  -7   7       84.23      120.96     34.01 o
   1  -7   7      778.33      851.13     75.75 o
  -7  -6   7       31.48       31.35     31.14 o
  -6  -6   7      111.07      131.65     24.00 o
  -5  -6   7      473.37      491.22     29.23 o
  -4  -6   7      117.19      147.10     20.03 o
  -3  -6   7     1742.35     1645.53     55.60 o
  -2  -6   7     2482.44     2389.83     86.85 o
  -1  -6   7      529.44      596.37     34.74 o
   0  -6   7     3593.61     3362.97    137.28 o
   1  -6   7     2088.23     2135.55     93.68 o
   2  -6   7     1063.31     1187.15    100.63 o
  -7  -5   7       20.82       19.01     29.95 o
  -6  -5   7      103.62       70.98     22.88 o
  -5  -5   7       55.78       90.10     20.34 o
  -4  -5   7     1551.74     1536.80     50.47 o
  -3  -5   7     1519.35     1568.37     51.67 o
  -2  -5   7      643.30      746.15     38.64 o
  -1  -5   7     3095.71     3158.13    103.46 o
   0  -5   7     1421.16     1488.05     74.87 o
   1  -5   7       87.90      147.72     27.71 o
  -7  -4   7       77.29       52.71     31.64 o
  -6  -4   7      125.95      186.59     23.97 o
  -5  -4   7      153.03      150.65     21.15 o
  -4  -4   7      249.02      276.22     22.41 o
  -3  -4   7     2445.85     2386.19     70.90 o
  -2  -4   7     7629.39     7196.97    229.00 o
  -1  -4   7     2279.44     2308.02     83.98 o
   0  -4   7     1022.08     1091.14     54.27 o
  -7  -3   7       80.89       94.14     42.32 o
  -6  -3   7      379.95      374.01     62.25 o
  -5  -3   7      277.61      271.29     23.75 o
  -4  -3   7      220.98      258.21     22.19 o
  -3  -3   7      457.61      460.58     25.82 o
  -2  -3   7      614.65      652.52     36.01 o
  -1  -3   7     3295.92     3175.43    105.81 o
   0  -3   7      312.21      438.57     28.87 o
  -7  -2   7      101.90       97.87     32.46 o
  -6  -2   7      475.99      594.36     64.57 o
  -5  -2   7      854.48      888.20     41.90 o
  -4  -2   7      338.79      335.34     27.85 o
  -3  -2   7      423.52      436.33     24.99 o
  -2  -2   7      295.62      338.00     25.97 o
  -1  -2   7      686.74      748.19     40.54 o
   0  -2   7     3664.10     3687.60    147.64 o
  -7  -1   7       54.78       36.11     33.93 o
  -6  -1   7       23.61       29.85     20.32 o
  -5  -1   7      548.48      561.12     46.93 o
  -4  -1   7     1867.91     1745.30     55.26 o
  -3  -1   7     2162.15     1978.66     62.62 o
  -2  -1   7      539.07      626.93     33.21 o
  -1  -1   7        9.82       33.27     17.32 o
   0  -1   7     1286.95     1240.58     62.38 o
   1  -1   7      752.08      844.88     79.07 o
  -7   0   7       35.01       64.63     32.04 o
  -6   0   7        3.85       35.59     20.20 o
  -5   0   7      226.80      284.33     23.33 o
  -4   0   7      524.18      642.76     30.86 o
  -3   0   7        8.85       55.81     15.38 o
  -2   0   7       59.68       79.87     17.94 o
  -1   0   7      234.86      240.13     22.62 o
   0   0   7      372.06      451.80     42.58 o
   1   0   7      663.31      816.68     75.75 o
  -7   1   7       42.29        5.62     29.86 o
  -6   1   7       32.51       46.48     25.91 o
  -5   1   7      534.25      541.52     28.92 o
  -4   1   7     1837.91     1646.82     54.58 o
  -3   1   7     2348.04     2083.11     62.26 o
  -2   1   7      426.04      498.52     34.74 o
  -1   1   7       10.26       24.49     19.50 o
   0   1   7     1403.57     1394.26     62.58 o
   1   1   7      829.58     1022.93     84.05 o
  -7   2   7      102.27      105.73     32.26 o
  -6   2   7      499.85      490.68     37.34 o
  -5   2   7      938.18      977.88     38.51 o
  -4   2   7      351.51      411.58     41.02 o
  -3   2   7      516.93      530.61     25.67 o
  -2   2   7      327.22      391.73     26.14 o
  -1   2   7     1038.49     1039.21     53.62 o
   0   2   7     3554.52     3649.36    215.09 o
   1   2   7     1155.29     1077.67     86.26 o
  -7   3   7       92.37      143.81     32.83 o
  -6   3   7      396.42      398.81     34.22 o
  -5   3   7      306.74      333.09     29.29 o
  -4   3   7      192.77      223.73     24.28 o
  -3   3   7      514.76      542.55     25.84 o
  -2   3   7      717.89      765.82     35.50 o
  -1   3   7     3188.14     3120.80    104.38 o
   0   3   7      259.02      364.94     53.08 o
   1   3   7      943.97     1061.63     86.26 o
   2   3   7     1188.23     1203.18    100.08 o
  -7   4   7       87.21        3.46     30.17 o
  -6   4   7      104.22       79.91     23.99 o
  -5   4   7      167.41      170.22     20.30 o
  -4   4   7      301.58      311.72     21.82 o
  -3   4   7     2525.86     2299.01     69.53 o
  -2   4   7     7718.77     7234.62    227.47 o
  -1   4   7     2581.32     2557.00    101.11 o
   0   4   7      866.57     1101.99     90.13 o
   1   4   7     2186.17     2166.94    139.89 o
   2   4   7     1263.28     1402.79    110.03 o
  -7   5   7       21.97       44.94     30.14 o
  -6   5   7       93.85       79.71     26.50 o
  -5   5   7       62.46      101.74     19.71 o
  -4   5   7     1402.67     1371.78     51.01 o
  -3   5   7     1623.56     1538.96     49.94 o
  -2   5   7      725.87      760.37     35.70 o
  -1   5   7     2786.87     2706.05    181.36 o
   0   5   7     1755.44     1855.64    112.80 o
   1   5   7       80.06      102.85     42.58 o
   2   5   7       23.81      140.44     51.42 o
  -7   6   7       29.02       -9.40     44.23 o
  -6   6   7      120.70       97.38     34.00 o
  -5   6   7      415.59      405.81     31.67 o
  -4   6   7      154.78      180.12     18.91 o
  -3   6   7     1924.00     1751.38     53.77 o
  -2   6   7     2628.53     2579.50     84.78 o
  -1   6   7      563.94      641.40     64.14 o
   0   6   7     3535.20     3283.31    199.61 o
   1   6   7     1977.22     1939.69    136.57 o
   2   6   7     1064.53     1320.96    109.48 o
   3   6   7      359.38      489.90     81.28 o
  -7   7   7       75.74      164.22     51.42 o
  -6   7   7      373.16      344.62     63.24 o
  -5   7   7      159.75      190.23     25.86 o
  -4   7   7      640.43      703.25     30.84 o
  -3   7   7      581.72      593.12     27.04 o
  -2   7   7     1613.98     1558.08     56.90 o
  -1   7   7     1850.55     1732.89    122.75 o
   0   7   7       86.06       88.47     40.36 o
   1   7   7      762.37      824.42     82.39 o
   2   7   7      986.79     1188.25    106.16 o
   3   7   7      740.09      758.07     93.45 o
  -7   8   7       31.67       23.54     36.67 o
  -6   8   7      322.96      361.74     46.95 o
  -5   8   7      193.18      220.36     26.96 o
  -4   8   7      521.19      544.23     27.89 o
  -3   8   7      108.31      119.87     16.69 o
  -2   8   7      209.25      293.61     48.11 o
  -1   8   7     1392.69     1266.77     96.21 o
   0   8   7     1402.35     1364.08    101.74 o
   1   8   7      886.75      860.36     82.94 o
   2   8   7       11.27       24.33     49.76 o
   3   8   7      203.15      290.84     76.30 o
  -7   9   7       80.74       34.83     67.46 o
  -6   9   7       46.05       41.13     48.93 o
  -5   9   7      163.86      149.15     24.76 o
  -4   9   7      226.72      260.20     21.18 o
  -3   9   7      978.23      880.02     41.53 o
  -2   9   7      727.16      808.39     72.43 o
  -1   9   7      598.65      566.20     64.14 o
   0   9   7      631.71      605.46     66.90 o
   1   9   7      112.74      120.54     47.55 o
   2   9   7       52.92       76.86     53.08 o
   3   9   7      381.54      391.48     77.96 o
  -7  10   7        6.69       17.14     68.01 o
  -6  10   7       37.01      -17.69     55.29 o
  -5  10   7      199.09      170.15     33.08 o
  -4  10   7      190.87      183.35     50.04 o
  -3  10   7      227.13      233.40     40.16 o
  -2  10   7       65.72       63.03     38.15 o
  -1  10   7      190.23      227.81     48.11 o
   0  10   7       44.31       25.43     39.81 o
   1  10   7      138.92      204.59     54.19 o
   2  10   7      546.66      641.95     78.52 o
   3  10   7       19.01       45.89     65.80 o
   4  10   7      150.85      153.72     86.81 o
  -6  11   7       25.26      -55.29     55.29 o
  -5  11   7      145.41       55.29     50.32 o
  -4  11   7      635.49      690.06     62.48 o
  -3  11   7     1099.30     1054.58     55.37 o
  -2  11   7      383.70      411.93     54.19 o
  -1  11   7       15.30      -13.27     38.15 o
   0  11   7      383.76      507.59     63.59 o
   1  11   7      511.81      692.27     75.75 o
   2  11   7       71.31       65.80     55.29 o
   3  11   7       44.61       42.02     66.90 o
   4  11   7       92.06       96.76     84.60 o
  -7  12   7       27.18       -2.21     61.93 o
  -6  12   7      196.94      133.26     56.95 o
  -4  12   7      140.82      131.90     29.68 o
  -3  12   7       14.36       19.57     21.88 o
  -2  12   7       50.00       49.76     38.71 o
  -1  12   7      759.82      750.88     77.96 o
   0  12   7     2517.38     2517.50    158.14 o
   1  12   7     1341.67     1435.97    111.69 o
   2  12   7      106.37      113.35     58.61 o
   3  12   7       13.49       -4.42     66.35 o
  -7  13   7       84.24       37.05     61.38 o
  -5  13   7      123.01       38.15     47.00 o
  -4  13   7      328.08      107.27     41.47 o
  -3  13   7      279.04      282.44     51.70 o
  -2  13   7     1217.06     1238.02     97.32 o
  -1  13   7     1216.82     1085.41     92.89 o
   0  13   7      158.65      249.37     51.98 o
   1  13   7     1120.43     1327.59    111.69 o
   2  13   7      739.05      858.70     91.79 o
   3  13   7      350.51      378.76     88.47 o
  -6  14   7       43.68      -35.39     55.29 o
  -5  14   7      128.42      -29.86     44.79 o
  -4  14   7       40.27       30.41     39.26 o
  -3  14   7     1146.21     1169.45     89.58 o
  -2  14   7     3244.39     3258.99    201.82 o
  -1  14   7     1285.70     1171.66     98.97 o
   0  14   7      486.73      726.00     76.30 o
   1  14   7      103.44      215.64     59.72 o
   2  14   7      703.66      742.59     89.02 o
   3  14   7      473.82      578.37     95.10 o
  -3  15   7      779.83      801.75     72.43 o
  -2  15   7      496.58      600.48     65.80 o
  -1  15   7     1437.94     1270.09    104.50 o
   0  15   7      766.02      865.34     86.26 o
   1  15   7        1.51      103.95     53.63 o
   2  15   7      196.67      154.82     65.80 o
   3  15   7       91.92       34.28     70.22 o
  -3  16   7      357.96      460.59     55.85 o
  -2  16   7      963.99      999.70     84.60 o
  -1  16   7      230.28      210.67     50.87 o
   0  16   7     1593.37     1690.87    123.30 o
   1  16   7     1648.66     1536.05    119.43 o
   2  16   7      355.36      445.11     79.62 o
   3  16   7       56.00       34.83     71.88 o
  -5  17   7      100.76       16.59     45.34 o
  -2  17   7      200.45      234.44     49.76 o
  -1  17   7      808.18      912.89     84.05 o
   0  17   7       33.13       51.98     48.11 o
   1  17   7       71.27       49.21     56.95 o
   2  17   7      215.04      169.75     68.56 o
   3  17   7      255.02      164.22     80.73 o
  -6  18   7      111.30       67.46     58.61 o
  -5  18   7      122.79      158.14     48.66 o
  -2  18   7      154.59       88.47     47.00 o
  -1  18   7      209.45      333.97     58.61 o
   0  18   7      273.66      311.30     65.80 o
   1  18   7      132.01       48.66     56.40 o
   2  18   7       48.89       12.72     63.03 o
   3  18   7       33.12        1.11     71.88 o
  -6  19   7       30.39       61.38     54.19 o
  -5  19   7       74.99       34.28     44.23 o
  -2  19   7      449.25      518.65     64.14 o
  -1  19   7      130.19      119.43     51.42 o
   0  19   7      153.09      134.36     55.29 o
   1  19   7       78.02      110.59     61.38 o
   2  19   7      141.96      102.85     64.69 o
  -5  20   7       84.36       55.29     42.02 o
  -1  20   7      149.27      118.33     50.87 o
   0  20   7       49.94       57.50     51.98 o
   1  20   7        0.22       60.82     56.95 o
   2  20   7      113.26      161.46     70.78 o
   0  21   7      104.26       96.76     54.74 o
   1  21   7      560.22      540.22     80.73 o
   2  21   7      160.20      181.91     69.12 o
   0  22   7      681.41      535.79     76.86 o
   1  22   7      356.67      361.62     72.99 o
   2  22   7      135.68      158.14     69.12 o
   0  23   7       31.97       37.05     53.63 o
   1  23   7      280.16      263.20     69.67 o
   2  23   7      302.37      259.88     74.65 o
   0  24   7      125.59      131.05     56.95 o
   1  24   7       44.69       84.05     63.03 o
   1  25   7        1.67       -3.87     60.82 o
   1  26   7      466.60      372.12     78.52 o
  -3 -26   8       10.85       39.38     37.69 o
  -2 -26   8      216.61      197.98     43.06 o
  -1 -26   8      582.40      488.31     50.74 o
  -3 -25   8      139.56      114.10     39.66 o
  -2 -25   8      164.75      136.21     48.93 o
  -1 -25   8        4.91       -3.27     32.70 o
  -4 -24   8      222.22      207.83     46.72 o
  -3 -24   8      195.47      207.18     41.49 o
  -2 -24   8       46.84       12.86     59.99 o
  -1 -24   8        7.35       13.64     32.40 o
   0 -24   8      115.52       78.03     54.72 o
  -4 -23   8       14.37       41.56     38.50 o
  -3 -23   8      362.42      374.42     46.21 o
  -2 -23   8      175.40      218.00     69.95 o
  -1 -23   8      198.90      217.38     36.58 o
   0 -23   8      253.07      306.10     53.92 o
  -5 -22   8        1.77       61.70     40.22 o
  -4 -22   8        4.51       25.10     36.93 o
  -3 -22   8       33.02       17.56     38.15 o
  -2 -22   8      607.84      573.27     71.91 o
  -1 -22   8      698.26      722.37     49.67 o
   0 -22   8       64.19       72.49     35.57 o
   1 -22   8       79.00      -23.80     29.83 o
  -5 -21   8      168.63      196.92     43.66 o
  -4 -21   8      115.52      143.22     37.83 o
  -3 -21   8       48.02       67.35     36.73 o
  -2 -21   8        7.97       26.46     30.36 o
  -1 -21   8      265.60      243.61    118.15 o
   0 -21   8      479.94      507.96     57.79 o
   1 -21   8       15.38       27.11     29.80 o
  -5 -20   8      150.40      161.85     42.14 o
  -4 -20   8       50.82       51.96     35.19 o
  -3 -20   8       48.79       74.48     30.40 o
  -2 -20   8       47.44       82.46     30.56 o
  -1 -20   8       20.89       -8.02     34.80 o
   0 -20   8       59.74       47.69     39.72 o
   1 -20   8       43.83       49.89     46.69 o
  -5 -19   8      178.09      169.16     49.76 o
  -4 -19   8      275.90      290.28     84.05 o
  -3 -19   8      185.30      168.78     33.98 o
  -2 -19   8      122.11       90.67     30.59 o
  -1 -19   8       10.32      -15.91     28.10 o
   0 -19   8       25.80        8.98     29.45 o
   1 -19   8      139.10       50.27     35.59 o
  -6 -18   8        5.74       -3.73     40.18 o
  -5 -18   8       81.76       63.64     36.69 o
  -4 -18   8       89.19       59.41     30.44 o
  -3 -18   8      143.49      131.34     30.92 o
  -2 -18   8       52.74       30.84     25.11 o
  -1 -18   8      149.85       58.27     66.16 o
   0 -18   8       93.70       29.32     29.45 o
   1 -18   8       39.07       55.06     48.30 o
   2 -18   8      229.99       57.17    115.29 o
  -6 -17   8      180.60       41.54     41.53 o
  -5 -17   8       94.50      116.92     50.04 o
  -4 -17   8       75.26       76.47     29.98 o
  -3 -17   8      368.35      375.05     35.92 o
  -2 -17   8      245.68      215.94     31.72 o
  -1 -17   8        5.67       10.43     28.04 o
   0 -17   8      297.49      345.70     49.02 o
   1 -17   8      413.21      410.81     52.34 o
   2 -17   8        5.97       15.12     37.85 o
  -6 -16   8       11.44        9.47     33.32 o
  -5 -16   8        3.89       18.31     35.66 o
  -4 -16   8      173.55      173.13     31.68 o
  -3 -16   8      200.55      222.30     31.11 o
  -2 -16   8      954.72      873.46     49.22 o
  -1 -16   8     1597.37     1369.31     79.79 o
   0 -16   8      791.32      853.73     85.70 o
   1 -16   8      408.35      521.69     55.36 o
   2 -16   8      139.01       93.45     71.33 o
  -6 -15   8      148.06      155.21     36.76 o
  -5 -15   8      242.99      258.48     43.20 o
  -4 -15   8       68.57       84.47     35.03 o
  -3 -15   8      988.17      991.78     51.22 o
  -2 -15   8      678.67      649.35     47.49 o
  -1 -15   8       14.56       -0.82     27.43 o
   0 -15   8      302.96      336.16     45.70 o
   1 -15   8       72.84       41.06     38.24 o
   2 -15   8      412.63      367.15     80.18 o
  -6 -14   8        6.84       -9.52     31.93 o
  -5 -14   8      304.20      284.28     34.00 o
  -4 -14   8     1165.35     1124.40     81.78 o
  -3 -14   8      927.60      923.94    112.21 o
  -2 -14   8      502.96      393.79    106.45 o
  -1 -14   8      208.86      205.11     74.68 o
   0 -14   8      378.96      353.92     44.94 o
   1 -14   8     1503.22     1463.86     83.71 o
   2 -14   8      910.53      946.07    102.85 o
  -6 -13   8       19.43       38.07     32.26 o
  -5 -13   8       68.56      139.53     27.54 o
  -4 -13   8       94.55      111.16     29.71 o
  -3 -13   8      769.24      856.40     85.47 o
  -2 -13   8      262.72      246.08     85.62 o
  -1 -13   8      776.09      848.30     59.35 o
   0 -13   8     1263.02     1279.72     75.61 o
   1 -13   8      614.00      581.71     56.40 o
   2 -13   8      173.35      201.27     69.12 o
  -6 -12   8       74.29       52.33     28.05 o
  -5 -12   8       87.13      114.56     26.43 o
  -4 -12   8       21.82       40.70     26.42 o
  -3 -12   8      252.37      383.06     33.26 o
  -2 -12   8     1378.51     1401.74     75.70 o
  -1 -12   8     1993.44     1830.62     92.34 o
   0 -12   8      288.77      314.75     42.43 o
   1 -12   8       75.96       32.89     36.13 o
   2 -12   8       35.01       82.94     61.93 o
   3 -12   8      183.46      164.77     70.78 o
  -7 -11   8       30.25       44.45     34.32 o
  -6 -11   8      308.33      257.21     31.50 o
  -5 -11   8      436.27      447.89     33.30 o
  -4 -11   8      468.74      475.53     32.24 o
  -3 -11   8       83.88       83.60     25.28 o
  -2 -11   8      329.53      294.53     86.97 o
  -1 -11   8      211.94      272.85     36.20 o
   0 -11   8      744.55      867.07     62.76 o
   1 -11   8       74.40       81.83     58.61 o
   3 -11   8      238.47      112.80     66.90 o
  -7 -10   8        6.23      -29.59     29.59 o
  -6 -10   8       92.08      135.11     28.37 o
  -5 -10   8      362.31      362.68     30.21 o
  -4 -10   8      222.84      215.69     26.18 o
  -3 -10   8      116.94      151.56     23.89 o
  -2 -10   8      138.72      140.27     40.70 o
  -1 -10   8       49.08       54.30     29.34 o
   0 -10   8      115.77       65.69     65.58 o
   1 -10   8        7.79       18.25     53.63 o
   2 -10   8       92.36       23.22     56.95 o
  -7  -9   8       13.26       25.30     29.71 o
  -6  -9   8       58.73       82.29     26.79 o
  -5  -9   8      722.51      681.22     69.91 o
  -4  -9   8      704.74      712.12     37.14 o
  -3  -9   8       97.97       57.90     19.83 o
  -2  -9   8      105.79       58.69     27.89 o
  -1  -9   8       88.27       70.07     23.62 o
   0  -9   8       34.71       63.96     30.16 o
   1  -9   8      141.58       51.07     53.91 o
   2  -9   8      199.46      247.71     64.14 o
  -7  -8   8       50.34       55.91     29.24 o
  -6  -8   8       57.18        0.17     25.46 o
  -5  -8   8      214.01      211.08     26.48 o
  -4  -8   8       49.38       96.47     23.04 o
  -3  -8   8      309.65      323.18     26.21 o
  -2  -8   8      331.03      438.67     40.18 o
  -1  -8   8     1281.57     1170.32     89.85 o
   0  -8   8      102.54       88.81     30.67 o
   1  -8   8      101.31      132.70     51.42 o
   2  -8   8      136.11       95.10     58.06 o
  -7  -7   8       27.13       12.03     35.45 o
  -6  -7   8      200.57      179.09     27.87 o
  -5  -7   8      143.27      116.36     24.13 o
  -4  -7   8      263.24      307.37     26.58 o
  -3  -7   8      526.02      575.89     32.16 o
  -2  -7   8      166.01      192.34     26.01 o
  -1  -7   8      423.10      414.20     39.57 o
   0  -7   8     1364.23     1327.93     71.51 o
   1  -7   8     1080.43      973.16     92.34 o
  -7  -6   8       80.01       61.68     35.16 o
  -6  -6   8       43.37       50.34     24.69 o
  -5  -6   8      201.38      245.15     26.12 o
  -4  -6   8      732.22      825.85     63.94 o
  -3  -6   8      719.66      805.18     35.89 o
  -2  -6   8     2468.83     2469.06     86.22 o
  -1  -6   8     2217.60     2188.77     98.59 o
   0  -6   8     1324.84     1339.08     70.83 o
   1  -6   8     1213.48     1101.44     96.76 o
  -7  -5   8        4.00        1.88     33.35 o
  -6  -5   8      179.60      221.76     28.48 o
  -5  -5   8      737.76      848.36     59.22 o
  -4  -5   8        0.93       32.78     20.26 o
  -3  -5   8     1705.14     1621.04     56.86 o
  -2  -5   8     1363.48     1324.84     57.67 o
  -1  -5   8      100.61      176.01     29.62 o
   0  -5   8      368.02      422.95     38.72 o
  -7  -4   8       10.01       18.44     32.52 o
  -6  -4   8       36.51       54.30     23.97 o
  -5  -4   8      375.78      408.49     29.34 o
  -4  -4   8     1335.52     1282.20     48.70 o
  -3  -4   8     1201.29     1216.36     46.20 o
  -2  -4   8     1516.64     1546.87     61.51 o
  -1  -4   8     2382.38     2248.19     82.88 o
   0  -4   8      568.19      608.78     66.35 o
  -7  -3   8      190.48      193.99     44.03 o
  -6  -3   8       52.33       43.57     23.45 o
  -5  -3   8       90.71       68.09     21.85 o
  -4  -3   8      116.23      133.00     21.41 o
  -3  -3   8     2123.25     1877.28     63.45 o
  -2  -3   8     1456.65     1412.52     56.28 o
  -1  -3   8      455.78      532.30     34.23 o
  -7  -2   8      110.38      129.68     34.84 o
  -6  -2   8      181.23      163.41     25.19 o
  -5  -2   8      374.80      364.20     27.94 o
  -4  -2   8       92.75      114.69     21.16 o
  -3  -2   8       25.25       89.03     19.55 o
  -2  -2   8     1407.75     1329.73     54.42 o
  -1  -2   8     1769.50     1796.32     66.38 o
  -7  -1   8      198.66      184.38     36.48 o
  -6  -1   8      362.95      344.56     29.05 o
  -5  -1   8      649.35      613.25     41.02 o
  -4  -1   8      396.48      413.43     47.49 o
  -3  -1   8      998.04      965.80     39.23 o
  -2  -1   8      350.96      415.64     30.99 o
  -1  -1   8      449.40      504.12     38.18 o
   0  -1   8      110.57      131.05     43.68 o
  -7   0   8        1.53       27.67     34.53 o
  -6   0   8       19.31       60.81     22.54 o
  -5   0   8       89.82      157.41     22.66 o
  -4   0   8        7.46       10.44     18.34 o
  -3   0   8      124.63      124.06     19.88 o
  -2   0   8      195.10      258.75     26.27 o
  -1   0   8      183.05      192.60     28.56 o
   0   0   8      246.83      262.64     52.53 o
  -7   1   8      181.70      196.69     35.79 o
  -6   1   8      304.43      331.59     36.92 o
  -5   1   8      656.56      630.10     33.42 o
  -4   1   8      482.23      464.17     38.06 o
  -3   1   8      934.21      909.41     39.15 o
  -2   1   8      411.77      455.66     32.70 o
  -1   1   8      394.31      383.08     39.12 o
   0   1   8      161.31      223.94     48.66 o
  -7   2   8      104.31      151.31     35.23 o
  -6   2   8      154.95      182.01     30.77 o
  -5   2   8      342.30      364.91     26.92 o
  -4   2   8      106.37      136.51     20.78 o
  -3   2   8       43.29       85.00     18.43 o
  -2   2   8     1238.88     1181.71     53.72 o
  -1   2   8     1603.57     1584.59     81.43 o
   0   2   8      622.26      829.40     81.83 o
   1   2   8       96.11       95.66     48.66 o
  -7   3   8      198.69      207.22     45.84 o
  -6   3   8       64.19      104.07     29.10 o
  -5   3   8       97.32       90.09     20.71 o
  -4   3   8       82.45      102.34     19.95 o
  -3   3   8     2226.19     2064.83     63.06 o
  -2   3   8     1242.35     1218.78     53.61 o
  -1   3   8      344.95      444.85     39.44 o
   0   3   8     2216.01     2399.73    155.37 o
   1   3   8     1448.54     1452.55    113.90 o
  -7   4   8       11.51        0.72     30.30 o
  -6   4   8       42.37       39.23     28.41 o
  -5   4   8      349.84      395.96     27.68 o
  -4   4   8     1349.10     1297.94     59.54 o
  -3   4   8     1197.70     1224.15     44.72 o
  -2   4   8     1521.87     1439.64     75.04 o
  -1   4   8     2386.89     2395.43    102.47 o
   0   4   8      554.10      592.19     69.12 o
   1   4   8     2639.59     2608.74    170.30 o
  -7   5   8        5.55       30.50     31.46 o
  -6   5   8      137.06      196.67     31.34 o
  -5   5   8      760.13      943.63     39.96 o
  -4   5   8        0.76       25.67     17.94 o
  -3   5   8     1871.73     1733.85     55.66 o
  -2   5   8     1410.45     1424.22     70.85 o
  -1   5   8      108.21      160.40     28.62 o
   0   5   8      449.72      491.00     64.69 o
   1   5   8      126.06      189.10     53.63 o
   2   5   8     1073.39     1216.45    114.46 o
  -7   6   8       73.15       39.81     53.08 o
  -6   6   8       43.98       14.40     27.35 o
  -5   6   8      176.91      224.54     30.49 o
  -4   6   8      866.96      859.59     42.78 o
  -3   6   8      627.20      643.04     77.41 o
  -2   6   8     2261.17     2217.26    104.00 o
  -1   6   8     2318.43     2275.32    145.42 o
   0   6   8     1381.25     1448.68    107.82 o
   1   6   8     1135.65     1262.90    107.82 o
   2   6   8      500.36      589.43     82.39 o
  -7   7   8       20.38      -14.93     70.22 o
  -6   7   8      201.77      165.94     89.30 o
  -5   7   8      148.93      113.35     36.99 o
  -4   7   8      242.88      249.61     27.19 o
  -3   7   8      512.51      577.91     35.28 o
  -2   7   8      101.19       80.49     27.87 o
  -1   7   8      448.03      465.02     59.72 o
   0   7   8     1304.51     1372.38    107.27 o
   1   7   8     1170.30     1302.71    107.27 o
   2   7   8       52.56       95.10     64.14 o
  -7   8   8       47.26      -19.91     69.12 o
  -6   8   8       61.57       54.49     36.00 o
  -5   8   8      229.14      200.79     37.77 o
  -4   8   8       66.84      141.07     24.55 o
  -3   8   8      324.86      338.39     29.38 o
  -2   8   8      367.36      434.61     61.93 o
  -1   8   8     1266.96     1173.88     97.87 o
   0   8   8      117.34      133.81     49.76 o
   1   8   8      119.77       77.96     53.63 o
   2   8   8       93.78      126.07     64.14 o
  -7   9   8       19.92       53.63     74.65 o
  -6   9   8       53.85       39.84     37.19 o
  -5   9   8      724.87      626.25     84.32 o
  -4   9   8      750.69      800.39     78.27 o
  -3   9   8       58.00       43.14     22.62 o
  -2   9   8      145.21       80.18     47.00 o
  -1   9   8       54.60       40.92     44.79 o
   0   9   8       29.88       44.23     49.76 o
   1   9   8      138.68      199.61     60.82 o
   2   9   8      186.58      186.89     69.12 o
   3   9   8       92.29       65.25     74.65 o
  -7  10   8        7.63       13.82     69.67 o
  -6  10   8       95.79      171.96     49.76 o
  -5  10   8      375.23      339.67     41.61 o
  -4  10   8      184.67      158.14     33.62 o
  -3  10   8      134.91      168.53     24.81 o
  -2  10   8      145.69      135.47     49.76 o
  -1  10   8       59.80       71.88     49.21 o
   0  10   8      125.60      117.77     50.87 o
   1  10   8        6.31       32.07     53.63 o
   2  10   8       84.13        4.42     60.82 o
   3  10   8      278.09      479.95     98.42 o
  -7  11   8       54.17       54.19     69.67 o
  -6  11   8      335.65      314.62     67.46 o
  -5  11   8      473.26      461.70     60.82 o
  -4  11   8      521.81      608.78     66.90 o
  -3  11   8       52.80       39.83     28.01 o
  -2  11   8      292.77      241.63     54.74 o
  -1  11   8      230.81      262.64     56.40 o
   0  11   8      723.62      870.87     89.58 o
   1  11   8       63.55       96.76     58.61 o
   2  11   8      227.44      322.91     77.96 o
   3  11   8      244.60      269.83     85.70 o
  -5  12   8       71.74       65.25     54.74 o
  -4  12   8       18.16       14.01     30.60 o
  -3  12   8      206.19      193.31     34.01 o
  -2  12   8     1467.83     1386.20    110.59 o
  -1  12   8     1939.79     1731.23    131.60 o
   0  12   8      287.05      404.19     64.69 o
   1  12   8       81.74       91.79     61.93 o
   2  12   8       27.40      113.35     69.67 o
   3  12   8      182.66      200.16     84.05 o
  -4  13   8      113.38      137.68     48.66 o
  -3  13   8      745.05      840.46     80.73 o
  -2  13   8      334.85      276.47     58.06 o
  -1  13   8      796.36      869.21     88.47 o
   0  13   8     1284.69     1430.99    113.35 o
   1  13   8      650.76      554.04     81.28 o
   2  13   8      144.06      244.40     74.65 o
  -4  14   8     1143.16     1194.89     96.21 o
  -3  14   8     1024.19     1280.04     95.10 o
  -2  14   8      543.86      448.98     63.03 o
  -1  14   8      210.97      277.57     61.93 o
   0  14   8      359.67      299.14     67.46 o
   1  14   8     1507.12     1398.92    123.30 o
   2  14   8      850.61      944.41    106.72 o
  -3  15   8      880.08      922.84     89.02 o
  -2  15   8      710.14      807.28     81.28 o
  -1  15   8       20.40       54.74     54.74 o
   0  15   8      303.88      346.69     70.78 o
   1  15   8       63.15       76.86     60.82 o
   2  15   8      414.32      399.77     85.70 o
  -3  16   8      200.75      254.90     55.85 o
  -2  16   8     1040.40     1184.38     95.66 o
  -1  16   8     1518.38     1536.05    122.20 o
   0  16   8      834.57      936.11     97.87 o
   1  16   8      411.21      576.16     84.05 o
   2  16   8      139.52      243.84     76.86 o
  -3  17   8      341.39      430.18     61.38 o
  -2  17   8      282.89      241.08     56.95 o
  -1  17   8        2.88        8.29     52.53 o
   0  17   8      306.42      371.57     72.99 o
   1  17   8      407.82      448.98     77.96 o
   2  17   8        3.32       -2.21     70.78 o
  -6  18   8       10.20      -52.53     52.53 o
  -5  18   8       72.08       56.40     46.45 o
  -3  18   8      144.46      165.88     53.08 o
  -2  18   8       42.54       -2.21     48.66 o
  -1  18   8      173.92      246.61     60.82 o
   0  18   8       93.80      106.72     59.72 o
   1  18   8       47.47      176.94     69.12 o
   2  18   8      210.33      169.75     79.07 o
  -5  19   8      171.33      205.14     48.66 o
  -2  19   8      102.76      109.48     55.85 o
  -1  19   8       10.81       42.02     56.40 o
   0  19   8       26.02       -5.53     55.29 o
   1  19   8      141.76      206.80     68.56 o
  -2  20   8       50.13       45.34     52.53 o
  -1  20   8       19.65       -7.19     55.85 o
   0  20   8       64.96       47.55     60.82 o
   1  20   8       34.63       17.69     63.03 o
  -1  21   8      239.42      254.35     66.35 o
   0  21   8      481.92      437.92     76.86 o
   1  21   8       22.81       59.72     66.35 o
  -1  22   8      703.19      801.75     87.36 o
   0  22   8       68.49      132.15     64.14 o
   1  22   8       70.27       54.74     70.22 o
  -1  23   8      205.97      284.21     64.69 o
   0  23   8      234.74      304.67     72.99 o
   0  24   8      132.77      103.95     64.14 o
  -2 -23   9      177.28      153.60     39.11 o
  -3 -22   9      235.18      212.70     37.69 o
  -2 -22   9      244.58      241.49     40.20 o
  -1 -22   9       25.50       18.13     41.14 o
  -4 -21   9        4.75       24.94     39.61 o
  -3 -21   9      148.96      134.85     63.36 o
  -2 -21   9      377.36      351.14     42.06 o
  -1 -21   9      187.81      210.48    104.44 o
  -4 -20   9       87.36      146.57     42.70 o
  -3 -20   9        0.80       23.88     32.50 o
  -2 -20   9       13.15       51.22     29.67 o
  -1 -20   9       53.70       14.72     34.86 o
   0 -20   9       14.05      -15.79     31.30 o
  -5 -19   9      131.64      170.66     54.74 o
  -4 -19   9       81.00       74.79     35.55 o
  -3 -19   9       80.40       58.32     39.68 o
  -2 -19   9       56.02       38.39     29.35 o
  -1 -19   9       88.23       20.55     52.93 o
   0 -19   9      110.67       51.79     65.99 o
  -5 -18   9       37.83       -6.49     64.69 o
  -4 -18   9       13.76       51.42     33.06 o
  -3 -18   9      141.31      104.14     33.18 o
  -2 -18   9      165.36      148.21     33.58 o
  -1 -18   9      120.92       76.23     38.46 o
   0 -18   9       76.82       15.89     31.35 o
  -5 -17   9       45.38       99.39     36.04 o
  -4 -17   9       90.14       86.49     33.53 o
  -3 -17   9      197.73      209.65     35.10 o
  -2 -17   9      117.89      132.77     43.42 o
  -1 -17   9      376.26      373.54     75.20 o
   0 -17   9       47.23       40.75     31.49 o
   1 -17   9       19.96       29.15     37.80 o
  -5 -16   9       62.06       47.25     39.68 o
  -4 -16   9      457.25      401.55     43.17 o
  -3 -16   9      648.29      615.29     67.80 o
  -2 -16   9      383.72      329.73     97.21 o
  -1 -16   9      311.41      234.53     95.51 o
   0 -16   9      460.62      449.74     55.36 o
   1 -16   9       10.30      -36.55     36.55 o
  -5 -15   9      123.32      131.65     34.93 o
  -4 -15   9      292.76      230.81     45.67 o
  -3 -15   9       49.54       65.67     30.76 o
  -2 -15   9       45.22       36.58     30.09 o
  -1 -15   9       61.82       61.57     29.14 o
   0 -15   9      373.55      246.93    104.99 o
   1 -15   9     1458.95      907.36    103.95 o
  -6 -14   9      149.27      175.29     35.12 o
  -5 -14   9      406.06      349.32     39.82 o
  -4 -14   9      167.24      203.36     34.97 o
  -3 -14   9      132.50      136.27     32.77 o
  -2 -14   9      131.50       72.52     44.29 o
  -1 -14   9      766.28      763.68     84.60 o
   0 -14   9      974.38      979.03     70.39 o
   1 -14   9      166.79       37.67     88.47 o
  -6 -13   9        7.36       61.00     31.27 o
  -5 -13   9       84.66      123.72     33.38 o
  -4 -13   9      518.19      449.14     40.89 o
  -3 -13   9      372.13      385.84     37.68 o
  -2 -13   9      891.96      893.02    129.11 o
  -1 -13   9      920.32      791.11    103.95 o
   0 -13   9      171.02      181.62     80.47 o
   1 -13   9      311.79      152.71    116.67 o
  -6 -12   9       25.15        1.70     30.17 o
  -5 -12   9       28.85       86.76     29.37 o
  -4 -12   9      445.33      425.62     40.04 o
  -3 -12   9      825.69      916.58     76.02 o
  -2 -12   9      400.88      389.79    102.70 o
  -1 -12   9       66.63      115.63     36.90 o
   0 -12   9       97.04       54.65     36.13 o
   1 -12   9       50.84       11.95     38.64 o
   2 -12   9      136.19       54.19     66.35 o
  -6 -11   9      127.31      114.71     31.42 o
  -5 -11   9      120.51      176.25     30.00 o
  -4 -11   9       17.88       34.14     29.01 o
  -3 -11   9      265.59      190.01     32.78 o
  -2 -11   9      445.57      454.99     46.84 o
  -1 -11   9      216.87      144.53     65.90 o
   0 -11   9      182.56       17.96     69.95 o
   1 -11   9      352.11      295.82     71.88 o
   2 -11   9      182.08      110.59     63.59 o
  -6 -10   9       27.96       24.37     29.10 o
  -5 -10   9      100.42      113.17     28.74 o
  -4 -10   9       85.68      135.08     26.66 o
  -3 -10   9        4.89        8.23     26.72 o
  -2 -10   9       33.76       36.01     26.34 o
  -1 -10   9       42.98       51.73     32.54 o
   0 -10   9       10.06      -34.24     34.24 o
   1 -10   9       51.26       63.59     57.50 o
   2 -10   9       99.40       79.62     67.46 o
  -6  -9   9      159.07      124.38     30.00 o
  -5  -9   9       99.83      110.61     28.12 o
  -4  -9   9       66.03      101.19     26.13 o
  -3  -9   9      147.86      144.32     26.70 o
  -2  -9   9      140.02      102.46     41.09 o
  -1  -9   9       71.12       14.70     24.06 o
   0  -9   9        0.22      -29.90     33.44 o
   1  -9   9       16.64       12.72     58.06 o
  -6  -8   9       18.41        0.26     27.41 o
  -5  -8   9        7.29       40.43     25.99 o
  -4  -8   9       55.72       63.82     25.50 o
  -3  -8   9      518.80      598.38     57.71 o
  -2  -8   9      340.39      355.12     40.30 o
  -1  -8   9      364.42      263.24     74.54 o
   0  -8   9       70.90       44.20     43.96 o
   1  -8   9       79.63       47.55     56.40 o
  -6  -7   9       34.61       98.44     29.04 o
  -5  -7   9       56.11       89.52     27.16 o
  -4  -7   9      279.02      303.01     29.73 o
  -3  -7   9      310.23      313.15     28.90 o
  -2  -7   9      919.28      949.27     75.48 o
  -1  -7   9     1080.36     1094.08     98.42 o
   0  -7   9       92.06      127.17     54.74 o
   1  -7   9       48.63       38.71     55.29 o
  -6  -6   9       66.94       36.99     30.33 o
  -5  -6   9      301.15      316.39     30.58 o
  -4  -6   9      560.40      589.92     43.26 o
  -3  -6   9      816.72      916.72     43.34 o
  -2  -6   9      581.44      644.65     49.26 o
  -1  -6   9     1055.35     1124.53     70.78 o
   0  -6   9      868.38      803.96     85.15 o
  -7  -5   9       64.51       76.73     37.69 o
  -6  -5   9       20.45       58.28     27.42 o
  -5  -5   9      253.81      215.84     28.13 o
  -4  -5   9      537.90      517.45     33.87 o
  -3  -5   9      131.24      129.65     33.65 o
  -2  -5   9      307.35      359.97     33.48 o
  -1  -5   9       77.90       86.81     48.66 o
   0  -5   9      944.03     1007.44     94.00 o
  -7  -4   9       25.50       36.20     36.65 o
  -6  -4   9      142.31      167.75     28.77 o
  -5  -4   9      354.38      399.87     32.51 o
  -4  -4   9      812.33      856.72     40.87 o
  -3  -4   9      675.01      767.31     38.34 o
  -2  -4   9      478.61      464.40     54.20 o
  -1  -4   9     1877.16     1861.72    132.15 o
   0  -4   9      978.59     1059.42     96.21 o
  -7  -3   9        7.83        4.38     34.80 o
  -6  -3   9       11.88       24.73     25.74 o
  -5  -3   9      188.73      190.58     27.64 o
  -4  -3   9      445.09      457.04     31.77 o
  -3  -3   9      366.44      369.10     40.61 o
  -2  -3   9     1510.19     1425.94     62.17 o
  -1  -3   9     1529.08     1456.98    110.03 o
  -7  -2   9       61.16       42.02     35.04 o
  -6  -2   9        8.18       13.09     25.32 o
  -5  -2   9        1.39       20.31     23.27 o
  -4  -2   9      255.59      249.96     26.74 o
  -3  -2   9     1083.10     1092.27     45.09 o
  -2  -2   9      518.63      677.90     64.12 o
  -1  -2   9      270.68      252.83     39.34 o
  -7  -1   9       56.03       56.43     35.68 o
  -6  -1   9       88.71      113.01     26.88 o
  -5  -1   9      464.74      513.47     33.75 o
  -4  -1   9       49.79       87.35     23.38 o
  -3  -1   9       41.47       76.29     22.13 o
  -2  -1   9      269.56      303.50     45.89 o
  -1  -1   9      258.85      230.21     37.63 o
  -7   0   9       90.85       93.54     35.79 o
  -6   0   9       51.19       80.86     31.97 o
  -5   0   9       60.90       70.56     23.84 o
  -4   0   9     1057.91      957.47     70.33 o
  -3   0   9        1.02       14.29     24.19 o
  -2   0   9        3.43      -21.66     32.90 o
  -1   0   9      103.75      127.42     34.56 o
  -7   1   9       46.13       56.18     35.03 o
  -6   1   9      109.19      120.76     31.86 o
  -5   1   9      436.20      414.82     31.55 o
  -4   1   9       57.49       93.60     22.46 o
  -3   1   9       58.77      104.12     36.29 o
  -2   1   9      274.59      261.15     39.96 o
  -1   1   9      253.19      332.31     61.38 o
   0   1   9      136.73      213.43     57.50 o
  -7   2   9       48.90       -8.72     32.73 o
  -6   2   9       14.23       -6.53     29.26 o
  -5   2   9        2.18        9.14     22.20 o
  -4   2   9      246.79      234.94     25.98 o
  -3   2   9      890.09      837.88     62.10 o
  -2   2   9      644.58      624.81     83.22 o
  -1   2   9      262.35      251.93     37.78 o
   0   2   9       54.87      122.20     55.85 o
  -7   3   9        5.16      -15.92     44.29 o
  -6   3   9        4.89        0.82     29.23 o
  -5   3   9      200.45      266.26     27.31 o
  -4   3   9      447.93      458.18     36.69 o
  -3   3   9      366.97      378.10     44.95 o
  -2   3   9     1506.73     1445.46     78.01 o
  -1   3   9     1557.99     1492.92    115.56 o
   0   3   9      222.20      246.06     59.16 o
  -7   4   9       21.85       70.96     46.08 o
  -6   4   9      160.32      165.59     44.71 o
  -5   4   9      349.71      391.02     36.26 o
  -4   4   9      764.92      750.84     57.22 o
  -3   4   9      678.70      759.38     81.28 o
  -2   4   9      385.32      428.38     59.16 o
  -1   4   9     1938.36     1851.77    134.92 o
   0   4   9     1002.67     1328.70    110.03 o
   1   4   9      315.25      385.39     72.99 o
  -7   5   9       55.03      105.61     58.61 o
  -6   5   9       24.30       38.38     33.60 o
  -5   5   9      297.98      232.23     58.61 o
  -4   5   9      508.72      534.21     38.31 o
  -3   5   9      114.28      173.17     37.04 o
  -2   5   9      321.08      333.52     45.62 o
  -1   5   9       57.37      182.47     55.29 o
   0   5   9      933.02     1181.62    104.50 o
   1   5   9     1975.21     1892.69    145.42 o
  -6   6   9       76.98        7.58     40.24 o
  -5   6   9      289.78      335.94     44.77 o
  -4   6   9      472.62      523.30     38.29 o
  -3   6   9      833.54     1025.58     64.97 o
  -2   6   9      593.39      594.05     61.10 o
  -1   6   9      982.72     1203.18    106.16 o
   0   6   9      876.20     1078.77     97.87 o
   1   6   9      104.26      298.58     69.67 o
  -6   7   9       27.83       10.68     39.42 o
  -5   7   9       54.91      120.47     42.31 o
  -4   7   9      270.53      246.00     38.72 o
  -3   7   9      279.10      274.24     40.12 o
  -2   7   9      859.70      999.70     97.87 o
  -1   7   9     1095.09     1336.99    109.48 o
   0   7   9       79.61      120.54     58.61 o
   1   7   9       47.95      111.14     63.59 o
  -6   8   9       27.42      -39.15     43.13 o
  -5   8   9       11.09       21.56     53.63 o
  -4   8   9       56.67       93.85     33.92 o
  -3   8   9      441.65      524.18     74.65 o
  -2   8   9      293.86      348.90     69.67 o
  -1   8   9      338.65      417.46     68.56 o
   0   8   9       82.56      107.27     57.50 o
   1   8   9      108.15      101.19     64.69 o
   2   8   9      244.38      269.28     80.73 o
  -6   9   9      176.30      201.27     57.50 o
  -5   9   9      112.70      121.09     56.95 o
  -4   9   9       75.69       60.70     36.92 o
  -3   9   9      150.25      117.57     35.34 o
  -2   9   9      149.33      178.04     61.38 o
  -1   9   9       87.79      219.51     61.38 o
   0   9   9        0.19       37.60     58.61 o
   1   9   9       14.44       39.81     65.25 o
   2   9   9       57.39      105.61     80.18 o
  -6  10   9       24.61       -3.32     50.32 o
  -5  10   9       98.25       88.62     63.03 o
  -4  10   9       83.63       55.29     54.19 o
  -3  10   9       12.00        5.35     37.88 o
  -2  10   9       50.53        1.66     55.29 o
  -1  10   9       58.28      129.39     60.82 o
   0  10   9        8.59       -2.21     58.61 o
   1  10   9       44.70      117.77     69.12 o
   2  10   9      106.27      180.26     78.52 o
  -5  11   9      106.17      119.99     56.40 o
  -4  11   9       12.68       30.20     37.60 o
  -3  11   9      247.22      261.15     39.51 o
  -2  11   9      446.54      493.22     77.41 o
  -1  11   9      191.65      252.14     67.46 o
   0  11   9      182.68      236.66     65.80 o
   1  11   9      377.47      585.56     87.36 o
   2  11   9      209.67      297.48     89.58 o
  -6  12   9       34.91       62.48     63.59 o
  -5  12   9       24.85       60.27     50.32 o
  -4  12   9      450.36      455.06     67.46 o
  -3  12   9      891.07      903.49     91.23 o
  -2  12   9      411.69      421.33     71.88 o
  -1  12   9       50.26       40.36     59.16 o
   0  12   9      106.89       90.13     64.14 o
   1  12   9       56.79      150.40     72.43 o
   2  12   9      149.98      208.46     82.94 o
  -5  13   9       75.57      179.70     57.50 o
  -4  13   9      485.87      424.10     66.35 o
  -3  13   9      362.42      522.52     75.75 o
  -2  13   9      863.01      907.36     94.55 o
  -1  13   9      910.67     1183.28    106.72 o
   0  13   9      171.02      301.35     71.88 o
   1  13   9      297.49      225.60     75.20 o
  -5  14   9      419.39      541.32     71.33 o
  -4  14   9      175.55      320.70     64.14 o
  -3  14   9      150.29       81.28     57.50 o
  -2  14   9      111.77      129.94     65.25 o
  -1  14   9      811.06      963.21     97.87 o
   0  14   9      981.42     1195.99    115.01 o
   1  14   9      149.81      244.40     74.65 o
  -4  15   9      290.63      284.76     62.48 o
  -3  15   9       70.99      102.85     58.06 o
  -2  15   9       37.69      148.19     61.93 o
  -1  15   9       63.89      133.81     65.80 o
   0  15   9      358.39      464.46     79.07 o
  -4  16   9      444.04      535.24     71.88 o
  -3  16   9      615.74      606.57     79.62 o
  -2  16   9      425.33      504.27     74.65 o
  -1  16   9      281.46      317.38     74.65 o
   0  16   9      467.30      425.76     81.83 o
   1  16   9        9.86       78.52     74.09 o
  -3  17   9      216.73      254.90     61.93 o
  -2  17   9      117.18      117.22     60.82 o
  -1  17   9      336.09      377.65     77.96 o
   0  17   9       43.72       40.92     64.14 o
   1  17   9       15.60      108.93     76.30 o
  -5  18   9       32.13       28.20     46.45 o
  -3  18   9      146.63      122.20     58.06 o
  -2  18   9      147.06      184.13     63.03 o
  -1  18   9      122.49      241.08     75.20 o
   0  18   9       79.65      120.54     67.46 o
  -3  19   9       75.42       53.08     59.16 o
  -2  19   9       79.93      105.61     61.93 o
  -1  19   9       89.44      104.50     68.01 o
   0  19   9      103.47      145.97     69.12 o
  -2  20   9       10.58       24.88     63.59 o
  -1  20   9       57.67      -21.01     62.48 o
   0  20   9       11.17       13.27     66.35 o
  -2  21   9      368.72      398.66     75.20 o
  -1  21   9      209.47      258.77     73.54 o
  -1  22   9       28.35       43.13     64.14 o
  -3 -18  10      171.89      158.60     38.54 o
  -2 -18  10      102.79       60.79     34.24 o
  -4 -17  10       60.39       44.78     37.33 o
  -3 -17  10       71.57       74.19     35.63 o
  -2 -17  10      155.95      117.93     36.38 o
  -1 -17  10        7.24      -17.18     33.09 o
  -4 -16  10      107.26      103.85     37.23 o
  -3 -16  10       94.49      112.82     42.88 o
  -2 -16  10      186.03      148.97     58.67 o
  -1 -16  10      149.08       76.07     31.70 o
  -4 -15  10       16.20       22.64     34.38 o
  -3 -15  10       29.99        5.63     32.76 o
  -2 -15  10       89.13      132.49     37.07 o
  -1 -15  10     1170.98     1207.05    107.27 o
   0 -15  10      532.23       90.49     42.34 o
  -5 -14  10       22.96       24.71     61.74 o
  -4 -14  10       72.06       43.80     34.30 o
  -3 -14  10      295.81      264.78     62.25 o
  -2 -14  10      980.89     1012.42     98.42 o
  -1 -14  10      377.27      154.21    127.45 o
   0 -14  10       83.47       42.23     41.42 o
  -5 -13  10       70.92       48.01     35.01 o
  -4 -13  10      194.60      186.28     37.18 o
  -3 -13  10      295.07      246.60     63.77 o
  -2 -13  10       82.31       55.88     39.37 o
  -1 -13  10      199.28       48.11    112.80 o
   0 -13  10      213.31       22.70     43.68 o
  -5 -12  10      184.09      140.46     36.38 o
  -4 -12  10      128.07      176.12     36.20 o
  -3 -12  10      154.30      180.72     34.81 o
  -2 -12  10       47.35       51.43     52.65 o
  -1 -12  10       27.65       45.17     40.79 o
   0 -12  10      299.89       93.19    135.19 o
  -5 -11  10       75.68       92.94     35.58 o
  -4 -11  10      177.94      161.88     34.69 o
  -3 -11  10      143.11       92.34     72.15 o
  -2 -11  10      459.31      432.61     87.36 o
  -1 -11  10      424.52      173.79     77.96 o
   0 -11  10       89.73       31.26     74.09 o
  -5 -10  10       55.79       90.44     31.69 o
  -4 -10  10       15.88       26.09     31.34 o
  -3 -10  10       33.16       28.81     38.82 o
  -2 -10  10       27.06       20.32     28.33 o
  -1 -10  10       27.49       23.07     39.40 o
   0 -10  10      202.93       82.39     76.58 o
  -5  -9  10       96.81       81.37     31.38 o
  -4  -9  10       68.86       90.32     34.84 o
  -3  -9  10       12.55       13.41     29.55 o
  -2  -9  10      231.99      153.62     55.67 o
  -1  -9  10        7.38      -18.53     33.41 o
   0  -9  10      218.41       57.43    117.50 o
   1  -9  10       19.16       20.47     39.86 o
  -6  -8  10       13.56       50.56     31.12 o
  -5  -8  10       11.67       47.74     29.15 o
  -4  -8  10      492.92      468.73     37.28 o
  -3  -8  10      391.84      318.62     61.77 o
  -2  -8  10       83.61       55.82     50.59 o
   0  -8  10      171.28       58.13     49.21 o
  -6  -7  10       65.38       46.34     30.30 o
  -5  -7  10      166.73      167.44     31.42 o
  -4  -7  10      217.92      257.71     32.39 o
  -3  -7  10      474.91      496.30     44.26 o
  -2  -7  10      236.61      189.66     61.93 o
  -1  -7  10       17.85       55.85     54.74 o
   0  -7  10       28.62       41.95     39.47 o
  -6  -6  10       80.19       56.82     30.65 o
  -5  -6  10      298.30      298.18     34.06 o
  -4  -6  10      184.26      185.11     30.36 o
  -3  -6  10      327.81      311.53     35.81 o
  -2  -6  10      475.54      420.23     70.78 o
  -1  -6  10      354.77      340.05     65.25 o
   0  -6  10      380.96      310.75     66.35 o
  -6  -5  10       17.72       26.48     28.95 o
  -5  -5  10       23.95       23.81     27.97 o
  -4  -5  10        7.26       46.37     26.57 o
  -3  -5  10       48.54       55.45     26.00 o
  -2  -5  10      256.12      225.60     60.82 o
  -1  -5  10     1515.00     1450.90    126.07 o
  -6  -4  10      169.16      217.74     33.07 o
  -5  -4  10       90.74      109.85     29.23 o
  -4  -4  10      173.02      165.54     29.01 o
  -3  -4  10      547.79      508.61     43.69 o
  -2  -4  10      931.59      891.33     92.34 o
  -1  -4  10      643.42      635.87     81.83 o
  -6  -3  10       90.64       64.08     28.91 o
  -5  -3  10       79.58      117.62     29.12 o
  -4  -3  10      448.90      433.07     38.58 o
  -3  -3  10      657.93      621.36     45.79 o
  -2  -3  10      187.33      210.11     61.93 o
  -1  -3  10      127.08      148.19     55.85 o
  -6  -2  10       30.10       53.91     28.15 o
  -5  -2  10      166.11      161.17     39.02 o
  -4  -2  10      274.03      287.19     47.03 o
  -3  -2  10      607.38      557.36     71.33 o
  -2  -2  10       79.81      125.77     44.49 o
  -1  -2  10        1.62       39.26     49.76 o
  -6  -1  10       51.96       78.14     34.90 o
  -5  -1  10      119.86      135.01     42.25 o
  -4  -1  10      119.89      107.69     33.90 o
  -3  -1  10      183.87      140.14     42.64 o
  -2  -1  10      341.13      307.06     48.38 o
  -6   0  10      364.90      258.53     51.98 o
  -5   0  10       21.77       11.96     32.73 o
  -4   0  10        6.90       25.38     32.14 o
  -3   0  10      112.68       46.79     62.20 o
  -2   0  10       17.81       31.50     40.39 o
  -1   0  10       95.15      135.87     42.51 o
  -6   1  10       48.19       18.20     47.11 o
  -5   1  10      132.02      131.89     35.31 o
  -4   1  10      140.20      177.23     34.02 o
  -3   1  10      167.56      138.71     42.97 o
  -2   1  10      334.56      311.85     74.09 o
  -1   1  10      182.52      219.04     42.02 o
  -6   2  10       35.38       58.60     47.70 o
  -5   2  10      137.01      105.38     34.94 o
  -4   2  10      339.15      370.80     38.12 o
  -3   2  10      602.06      519.64     53.64 o
  -2   2  10       87.89      134.72     51.42 o
  -1   2  10        0.57       46.45     61.38 o
  -6   3  10      113.90       75.72     46.09 o
  -5   3  10       75.93       89.44     33.80 o
  -4   3  10      465.93      428.71     40.39 o
  -3   3  10      564.82      516.44     83.49 o
  -2   3  10      197.69      279.41     79.90 o
  -1   3  10      130.39      179.70     67.46 o
   0   3  10      282.56      346.69     79.62 o
  -6   4  10      151.40      143.29     49.82 o
  -5   4  10       89.97       90.72     44.74 o
  -4   4  10      175.14      272.43     40.88 o
  -3   4  10      576.29      509.80     66.90 o
  -2   4  10      911.27     1080.03    110.86 o
  -1   4  10      616.07      893.54     95.10 o
   0   4  10      175.31      275.91     73.54 o
  -6   5  10       12.07        3.59     37.34 o
  -5   5  10       17.11       -7.19     64.69 o
  -4   5  10       13.33       35.39     31.38 o
  -3   5  10       41.80        6.08     66.90 o
  -2   5  10      239.08      340.02     45.18 o
  -1   5  10     1591.49     1667.64    133.81 o
   0   5  10     1984.96     2129.90    160.35 o
  -6   6  10       70.58       83.60     46.66 o
  -5   6  10      302.45      343.72     77.69 o
  -4   6  10      209.95      254.20     35.32 o
  -3   6  10      337.10      345.74     45.24 o
  -2   6  10      499.36      542.98     87.36 o
  -1   6  10      347.93      385.95     76.86 o
   0   6  10      303.90      370.46     79.07 o
  -6   7  10       68.61       98.42     64.69 o
  -5   7  10      144.10      168.37     47.31 o
  -4   7  10      224.06      243.72     30.71 o
  -3   7  10      406.67      348.35     81.28 o
  -2   7  10      280.17      283.10     75.75 o
  -1   7  10       14.97       60.27     66.90 o
   0   7  10       16.07       11.06     69.12 o
   1   7  10      417.11      494.87     91.23 o
  -6   8  10       17.12       -3.87     61.93 o
  -5   8  10        8.35      -25.43     64.14 o
  -4   8  10      475.75      498.75     82.94 o
  -3   8  10      429.33      467.78     81.83 o
  -2   8  10      100.37        2.21     65.80 o
  -1   8  10       27.81       35.39     71.88 o
   0   8  10      160.76      123.86     72.99 o
   1   8  10      389.42      342.27     87.36 o
  -5   9  10      107.74       74.61     44.87 o
  -4   9  10       79.06       87.92     64.14 o
  -3   9  10       15.21      -19.91     63.03 o
  -2   9  10      212.34      196.84     72.99 o
  -1   9  10       11.40      -13.27     71.33 o
   0   9  10      217.56      312.41     81.83 o
   1   9  10       16.09       -8.29     74.09 o
  -5  10  10       41.29       90.68     64.69 o
  -4  10  10       13.21       76.86     65.25 o
  -3  10  10       38.65       22.12     64.14 o
  -2  10  10       31.93      -25.99     66.90 o
  -1  10  10       41.74      122.20     74.65 o
   0  10  10      211.30      254.90     80.18 o
  -5  11  10       67.05       32.62     59.72 o
  -4  11  10      181.01      119.43     69.12 o
  -3  11  10      155.21      116.12     68.01 o
  -2  11  10      478.41      584.45     86.26 o
  -1  11  10      396.50      632.55     90.13 o
   0  11  10       89.87      276.47     81.83 o
  -5  12  10      180.66      110.03     65.25 o
  -4  12  10      103.96      189.10     68.01 o
  -3  12  10      174.17      192.42     71.33 o
  -2  12  10       67.30      126.07     69.12 o
  -1  12  10       24.38       10.51     71.33 o
   0  12  10      351.95      325.12     81.83 o
  -5  13  10       71.02        8.85     60.82 o
  -4  13  10      188.25      189.10     66.90 o
  -3  13  10      300.83      352.77     76.86 o
  -2  13  10       70.07      132.15     72.43 o
  -1  13  10      196.07      333.97     80.73 o
   0  13  10      192.10      263.75     81.83 o
  -5  14  10       10.06      -17.69     63.03 o
  -4  14  10       68.82      -13.82     60.27 o
  -3  14  10      295.14      269.83     75.20 o
  -2  14  10      997.84     1181.06    116.67 o
  -1  14  10      401.36      499.85     88.47 o
   0  14  10       78.35       93.45     74.09 o
  -4  15  10       16.66       43.13     63.03 o
  -3  15  10       34.94       45.34     69.12 o
  -2  15  10      118.73      152.06     74.09 o
  -1  15  10     1117.36     1066.05    116.67 o
   0  15  10      493.80      659.65     95.10 o
  -4  16  10      139.85      157.03     65.25 o
  -3  16  10      101.95      128.28     70.22 o
  -2  16  10      216.30      288.63     77.41 o
  -1  16  10      173.91      201.27     79.07 o
  -4  17  10       59.57       71.88     64.14 o
  -3  17  10       90.22       81.28     66.35 o
  -2  17  10      148.77      133.26     76.86 o
  -1  17  10        8.35       41.47     74.65 o
  -3  18  10      200.07      132.70     69.12 o
  -2  18  10       98.74      107.27     74.65 o
  -3 -12  11       30.97      -29.41     40.83 o
  -2 -12  11      177.84      112.80     68.56 o
  -3 -11  11      381.27      182.08     89.50 o
  -2 -11  11       70.96       48.83     47.68 o
  -4 -10  11       39.86       90.08     36.18 o
  -3 -10  11       99.48       45.43     47.68 o
  -2 -10  11      174.10      101.31     79.35 o
  -4  -9  11       44.30       16.49     35.37 o
  -3  -9  11      132.64       -9.50     58.54 o
  -2  -9  11       36.14       32.07     68.56 o
  -1  -9  11       90.11        8.43     43.44 o
  -4  -8  11      118.14       75.80     46.01 o
  -3  -8  11        8.33      -21.24     36.92 o
  -2  -8  11       56.50       77.96     63.59 o
  -1  -8  11      280.96      128.17     89.85 o
  -4  -7  11      116.18      100.19     46.30 o
  -3  -7  11       28.95        6.85     41.83 o
  -2  -7  11       57.52       39.26     61.38 o
  -1  -7  11      274.75      148.64     59.44 o
  -5  -6  11       42.94       43.13     44.18 o
  -4  -6  11      118.81       72.62     46.80 o
  -3  -6  11      326.14      344.38     67.46 o
  -2  -6  11      152.91      133.81     66.35 o
  -1  -6  11      146.08      158.69     65.25 o
  -5  -5  11       11.41      -30.07     38.76 o
  -4  -5  11       56.81       50.59     38.40 o
  -3  -5  11      660.65      529.56     56.69 o
  -2  -5  11     1220.32      942.20     95.66 o
  -5  -4  11       28.25       44.79     38.65 o
  -4  -4  11      252.85      187.88     39.99 o
  -3  -4  11      211.99      287.78     48.65 o
  -2  -4  11      110.52       35.39     57.50 o
  -1  -4  11      355.13      264.30     66.35 o
  -5  -3  11       98.27       68.91     40.00 o
  -4  -3  11      121.38       77.61     38.55 o
  -3  -3  11       22.64       36.61     46.90 o
  -2  -3  11      104.47       99.53     60.27 o
  -1  -3  11      329.23      162.01     63.03 o
  -5  -2  11      281.16      278.94     51.28 o
  -4  -2  11       95.86       83.79     37.95 o
  -3  -2  11       27.28       30.41     59.72 o
  -2  -2  11      110.56       71.33     59.16 o
  -5  -1  11       29.55       41.43     38.98 o
  -4  -1  11      315.00      306.52     44.00 o
  -3  -1  11      279.31      170.07     51.14 o
  -5   0  11       78.54       85.04     40.43 o
  -4   0  11        8.18       22.22     36.50 o
  -3   0  11       92.69      121.10     49.14 o
  -2   0  11       85.11       80.73     77.96 o
  -1   0  11       16.62       16.04     55.29 o
  -5   1  11       29.48       53.83     37.20 o
  -4   1  11      326.70      310.21     52.87 o
  -3   1  11      284.62      290.17     54.32 o
  -2   1  11       95.45       96.04     46.39 o
  -5   2  11      284.28      250.81     41.05 o
  -4   2  11       85.06       84.26     33.27 o
  -3   2  11       28.94       49.21     77.41 o
  -2   2  11      117.79      216.75     81.83 o
  -5   3  11      108.69      143.21     76.86 o
  -4   3  11      128.08       49.09     57.24 o
  -3   3  11       27.32       -7.03     43.56 o
  -2   3  11       87.19      176.39     82.39 o
  -1   3  11      298.07      419.68     87.36 o
  -5   4  11       30.56        5.22     53.91 o
  -4   4  11      255.72      228.44     50.75 o
  -3   4  11      175.93      204.66     74.09 o
  -2   4  11       97.98      161.46     81.28 o
  -1   4  11      310.74      332.87     83.49 o
  -5   5  11        9.19       17.65     48.97 o
  -4   5  11       81.29       71.08     46.21 o
  -2   5  11     1166.01     1072.69    113.90 o
  -1   5  11      487.46      513.12     92.34 o
  -5   6  11       45.51       61.66     51.57 o
  -4   6  11       99.27      192.03     78.89 o
  -3   6  11      331.54      453.40     91.23 o
  -2   6  11      125.74      181.91     84.60 o
  -1   6  11      183.80      203.48     81.28 o
  -4   7  11      102.54      269.28     82.39 o
  -3   7  11       34.91      113.90     82.39 o
  -2   7  11       70.42      141.00     80.73 o
  -1   7  11      251.42      284.21     86.26 o
  -4   8  11      133.67      131.05     77.96 o
  -3   8  11       12.87      -75.75     75.75 o
  -2   8  11       58.05      -17.69     78.52 o
  -1   8  11      249.48      266.51     84.05 o
  -4   9  11       39.32      111.69     76.30 o
  -3   9  11      125.52       59.16     79.07 o
  -2   9  11       36.29       98.42     84.60 o
  -1   9  11       68.87      127.17     79.07 o
  -4  10  11       39.85      -67.46     70.78 o
  -3  10  11       95.04      104.50     81.83 o
  -2  10  11      139.71      137.13     86.26 o
  -3  11  11      392.42      325.68     88.47 o
  -2  11  11       63.90        3.87     80.18 o
  -3  12  11       39.15       65.25     80.73 o
  -2  12  11      182.02      191.31     86.81 o
 
